# Supplementary material for: FDXR drives primary and endocrine-resistant tumor cell growth in ER+ breast cancer via CPT1A-mediated fatty acid oxidation
Source: Front Oncol. 2023 May 3;13:1105117. doi: 10.3389/fonc.2023.1105117 (PMC10189134; doi:10.3389/fonc.2023.1105117)
Supplement: Supplementary file 10 [file Table_2.xlsx]

## Sheet: differentially_expressed_metabo
id	logFC	logCPM	LR	PValue	FDR	threshold	II_Scr_1	II_Scr_2	II_Scr_3	II_434_1	II_434_2	II_434_3
5-O-phosphonato-alpha-D-ribofuranosyl diphosphate	1.18672	0.701695	9.34934	0.00223066	0.0113369	Sig.Up	72747.3	70180.2	34383.1	170217	142680	88791.9
adenosine	0.643604	7.00133	22.6748	1.91867e-06	2.73618e-05	Sig.Up	6.4106e+06	6.28753e+06	5.22242e+06	1.01817e+07	8.87537e+06	8.71043e+06
CDP	0.424917	7.77544	5.61824	0.0177745	0.06337	Sig.Up	1.12799e+07	1.36481e+07	8.61289e+06	1.53683e+07	1.4828e+07	1.44345e+07
cytidine	0.86851	7.04046	84.4744	3.89216e-20	4.25543e-18	Sig.Up	5.6182e+06	5.26496e+06	5.83906e+06	9.80664e+06	1.02045e+07	1.02182e+07
guanosine	0.492723	4.57654	13.7267	0.000211427	0.00144475	Sig.Up	1.16209e+06	1.3314e+06	1.06425e+06	1.6795e+06	1.60481e+06	1.67327e+06
Hypoxanthine	0.68576	9.64991	66.3654	3.74614e-16	1.75533e-14	Sig.Up	3.70173e+07	3.56489e+07	3.78807e+07	5.72669e+07	5.88931e+07	5.99082e+07
uridine	1.06304	6.83596	112.144	3.3236e-26	5.45071e-24	Sig.Up	4.65186e+06	4.31158e+06	4.29855e+06	9.18715e+06	9.22046e+06	9.05333e+06
3-Deoxy-D-glycero-D-galacto-2-nonulosonic acid	0.351191	7.07962	13.1115	0.000293488	0.00192528	Sig.Up	6.65738e+06	7.50801e+06	7.19126e+06	9.18831e+06	8.3318e+06	9.43146e+06
3-hydroxyanthranilate	0.64295	1.20512	18.2972	1.88988e-05	0.000182318	Sig.Up	99388.1	113948	110130	174353	160345	164874
4-nitrophenolate	0.407329	4.8764	7.68218	0.00557688	0.0245723	Sig.Up	1.61458e+06	1.35757e+06	1.55588e+06	1.83485e+06	1.86519e+06	2.25178e+06
4-Nitrophenyl sulfate	0.808929	3.60861	25.6862	4.01681e-07	5.9887e-06	Sig.Up	443307	570101	582105	816426	977591	965617
4-pyridoxate	0.527847	6.13825	26.3235	2.88749e-07	4.50999e-06	Sig.Up	3.12041e+06	3.49859e+06	3.75319e+06	4.8939e+06	4.90108e+06	4.98705e+06
5-amino-1-(5-phospho-D-ribosyl)imidazole	0.442051	7.94683	8.25137	0.00407213	0.0188121	Sig.Up	1.02774e+07	1.41468e+07	1.32343e+07	1.47008e+07	1.65647e+07	1.92435e+07
6(S)-hydroxy-tetradeca-2E4E8Z-trienoate/6(R)-hydroxy-tetradeca-2E4E8Z-trienoate	0.519537	4.95654	16.2913	5.43124e-05	0.000481472	Sig.Up	1.50088e+06	1.53292e+06	1.54748e+06	2.37092e+06	1.88022e+06	2.2512e+06
8,11,14-Eicosatrienoic acid (DGLA)	0.578058	6.52986	22.0617	2.64024e-06	3.60833e-05	Sig.Up	3.76458e+06	5.01849e+06	4.55316e+06	6.88343e+06	6.32531e+06	6.46023e+06
ADP-ribose	0.905321	6.50325	4.9242	0.026483	0.0835234	Sig.Up	2.56167e+06	3.82448e+06	5.01518e+06	4.46417e+06	5.27576e+06	1.12779e+07
arachidonic acid	0.639478	8.96287	19.9486	7.95531e-06	8.99773e-05	Sig.Up	1.99793e+07	2.73116e+07	2.28799e+07	4.08265e+07	3.33637e+07	3.38436e+07
C20H30O2(4)	0.676967	6.58733	30.0816	4.14241e-08	7.99242e-07	Sig.Up	3.88289e+06	4.57794e+06	4.84932e+06	7.82194e+06	6.49915e+06	6.70814e+06
choline	0.505983	14.8598	56.029	7.1411e-14	2.34228e-12	Sig.Up	1445497797	1456790404	1509220174	2091802565	2044113726	2065449186
clupanodonic acid/docosa-4,7,10,13,16-pentaenoic acid	0.506574	7.11085	12.2001	0.000477877	0.00295743	Sig.Up	5.48637e+06	7.77343e+06	7.30139e+06	10506845	9.42602e+06	8.90249e+06
CMP-N-trimethyl-2-aminoethylphosphonate	0.36046	4.18387	5.56447	0.0183285	0.0639549	Sig.Up	806413	935528	1.12288e+06	1.17125e+06	1.14753e+06	1.3126e+06
D-Alanyl-D-alanine	0.493982	4.26776	16.5179	4.81926e-05	0.000439089	Sig.Up	950505	975863	944761	1.27428e+06	1.28286e+06	1.44651e+06
D-Glucosamine 6-phosphate	0.307007	6.78325	11.034	0.000894537	0.00523943	Sig.Up	5.59264e+06	5.98543e+06	6.10984e+06	6.88148e+06	7.23539e+06	7.53096e+06
D-Glucuronate 1-phosphate	0.557302	4.64777	11.8108	0.000588892	0.00357698	Sig.Up	968277	1.30179e+06	1.38338e+06	1.86941e+06	1.85568e+06	1.57963e+06
docosahexaenoate(DHA)	0.50262	8.66389	10.3884	0.00126811	0.00681868	Sig.Up	1.58194e+07	2.30435e+07	2.15829e+07	3.16536e+07	2.6782e+07	2.60863e+07
Glycylleucine	0.295315	5.04186	6.40808	0.0113602	0.0433274	Sig.Up	1.60058e+06	1.79812e+06	1.91959e+06	2.13187e+06	2.02278e+06	2.29692e+06
linoleic acid/linoelaidic acid (all trans C18:2)/octadecadienoate (n-C18:2)	0.267956	8.09127	5.68995	0.0170623	0.0614993	Sig.Up	1.26357e+07	1.66959e+07	1.51821e+07	1.81785e+07	1.737e+07	1.74067e+07
Methylisocitric acid/2-methylcitrate	0.628038	7.50962	58.378	2.16297e-14	8.86816e-13	Sig.Up	8.21076e+06	8.72696e+06	8.77712e+06	1.32438e+07	1.31391e+07	1.29416e+07
N-acetyl-L-aspartate/2-Amino-3-oxoadipate	0.324424	11.5546	11.6671	0.000636136	0.00379368	Sig.Up	1.64257e+08	1.64358e+08	1.50473e+08	2.00326e+08	1.85439e+08	2.08672e+08
N1,N12-diacetylspermidine	0.33975	4.77089	5.94896	0.014726	0.0536681	Sig.Up	1.42176e+06	1.57878e+06	1.32455e+06	1.60772e+06	1.86024e+06	1.95175e+06
NAD+	0.342368	8.78681	10.9573	0.000932359	0.00536515	Sig.Up	2.22349e+07	2.23489e+07	2.53907e+07	2.6858e+07	2.93071e+07	3.15875e+07
perillyl aldehyde	0.559723	5.01816	4.309	0.0379113	0.110043	Sig.Up	1.94441e+06	1.21967e+06	1.52002e+06	3.03303e+06	1.86638e+06	1.96589e+06
pyruvate	0.744352	8.70666	9.33626	0.00224663	0.0113369	Sig.Up	1.67801e+07	2.44842e+07	1.48367e+07	3.67131e+07	23677870	3.26329e+07
serotonin	0.349848	5.24244	9.02854	0.00265797	0.0130121	Sig.Up	1.7707e+06	2.14437e+06	2.06988e+06	2.41908e+06	2.65921e+06	2.46012e+06
sn-Glycero-3-phosphocholine	0.305927	16.1034	18.907	1.37248e-05	0.000140679	Sig.Up	3818254580	3662298573	3818637521	4708304475	4594245238	4531251859
dUDP	-0.472382	3.87776	10.5448	0.00116515	0.00636949	Sig.Down	1.00059e+06	904792	1.16343e+06	696198	774064	717994
IMP	-0.622653	3.28521	13.3269	0.000261621	0.00175126	Sig.Down	725824	773548	620250	417254	426463	520565
(S)-dihydroorotate	-1.13421	2.94171	21.4684	3.59715e-06	4.71946e-05	Sig.Down	716603	713931	458428	325631	289491	239680
1-methylnicotinamide	-0.493998	1.36909	5.0692	0.0243546	0.0790922	Sig.Down	156522	181815	205189	100733	123083	157332
2-acetamido-5-oxopentanoate	-0.362085	5.5915	4.18337	0.0408224	0.116433	Sig.Down	2.99845e+06	3.01618e+06	3.73564e+06	2.59912e+06	2.91081e+06	1.9883e+06
2-keto-3-deoxy-D-glycero-D-galactononic acid 9-phosphate	-0.560127	3.26956	8.71361	0.00315843	0.015014	Sig.Down	725824	773548	560073	417254	447300	520565
3-Hydroxybutyrylcarnitine	-0.738894	8.45202	72.2466	1.89921e-17	1.03823e-15	Sig.Down	2.60471e+07	2.54094e+07	2.71619e+07	1.49017e+07	1.57929e+07	1.59394e+07
3-hydroxyhexadecanoylcarnitine	-0.622346	6.11709	14.541	0.000137145	0.000977901	Sig.Down	4.10252e+06	5.77616e+06	5.26877e+06	2.80306e+06	3.63253e+06	3.27717e+06
5,6-dihydrothymine	-0.377836	9.22442	20.4169	6.22758e-06	7.56536e-05	Sig.Down	4.02953e+07	3.93099e+07	4.1747e+07	3.06706e+07	3.0033e+07	3.17594e+07
5,6-dihydrouracil/L-3-Cyanoalanine	-0.969534	3.11182	26.598	2.50506e-07	4.1083e-06	Sig.Down	697509	804301	550176	363257	323726	351772
6-Phosphogluconic acid	-0.536873	5.65169	14.6203	0.000131492	0.000958431	Sig.Down	3.1316e+06	4.00159e+06	3.5681e+06	2.5396e+06	2.6299e+06	2.12073e+06
butyryl carnitine	-0.552302	14.1522	56.1814	6.60854e-14	2.34228e-12	Sig.Down	1226089489	1309404675	1353682287	8.38292e+08	900642846	884545443
C4H9NO2(4)	-0.335145	7.73607	16.2197	5.64056e-05	0.000486869	Sig.Down	1.41815e+07	1.41852e+07	1.43238e+07	1.10831e+07	1.10456e+07	1.13785e+07
CMP-N-acetyl-beta-neuraminate	-0.454448	7.86972	14.1433	0.000169399	0.00118219	Sig.Down	1.73421e+07	1.42415e+07	1.69061e+07	1.0974e+07	1.17718e+07	1.23249e+07
decanoyl carnitine	-0.849864	7.62452	41.8505	9.85263e-11	2.48589e-09	Sig.Down	1.32679e+07	1.64387e+07	1.59435e+07	7.19776e+06	9.08267e+06	8.74287e+06
decenoyl carnitine	-0.626476	3.58265	15.6321	7.69382e-05	0.000615505	Sig.Down	774153	888745	952104	474110	600211	599306
dIMP	-0.43545	4.56428	6.74728	0.00938905	0.0382407	Sig.Down	1.81449e+06	1.56506e+06	1.49253e+06	1.08885e+06	1.09157e+06	1.39426e+06
Elaidic carnitine/Vaccenyl carnitine	-0.465236	8.88058	4.21741	0.0400112	0.11512	Sig.Down	2.12607e+07	4.04333e+07	3.69764e+07	2.19225e+07	2.435e+07	2.40915e+07
fructoseglycine	-0.519391	9.70015	15.0794	0.00010308	0.000786285	Sig.Down	5.24411e+07	5.79896e+07	6.57988e+07	3.97158e+07	4.6332e+07	3.54328e+07
fructoselysine 3-phosphate	-0.615847	1.293	5.05159	0.0246033	0.0791166	Sig.Down	148998	131420	253899	124426	108965	110549
gama-L-glutamyl-L-alanine/5-L-Glutamyl-L-alanine-1	-0.472293	9.10471	30.5232	3.29903e-08	6.763e-07	Sig.Down	3.87688e+07	3.71127e+07	3.89388e+07	2.66152e+07	2.78868e+07	2.7459e+07
glutaryl carnitine	-0.577812	9.39619	4.72596	0.0297106	0.0902323	Sig.Down	4.288e+07	4.83639e+07	5.38841e+07	2.60018e+07	4.60768e+07	2.39437e+07
glutathione	-2.07488	8.70411	163.539	1.90773e-37	6.25736e-35	Sig.Down	4.69834e+07	3.98832e+07	3.37472e+07	8.96163e+06	9.97181e+06	9.49845e+06
GSSG	-0.478942	11.3252	18.6163	1.59852e-05	0.000158883	Sig.Down	1.88283e+08	1.61844e+08	1.85741e+08	1.17654e+08	1.26567e+08	136728823
isoputreanine/putreanine	-0.441393	10.2974	29.8699	4.62035e-08	8.4193e-07	Sig.Down	8.58919e+07	8.77386e+07	8.65419e+07	6.31863e+07	6.13796e+07	6.5134e+07
L-palmitoylcarnitine	-0.480094	8.99009	5.99678	0.0143321	0.0528193	Sig.Down	2.58649e+07	4.50283e+07	3.58463e+07	2.3265e+07	2.72831e+07	2.49077e+07
lauroyl carnitine	-1.00608	7.61965	46.5657	8.85973e-12	2.42166e-10	Sig.Down	1.28332e+07	1.75725e+07	1.68642e+07	6.8509e+06	8.54295e+06	7.83664e+06
Linoleyl carnitine/Linoelaidyl carnitine	-0.629898	4.34173	6.50811	0.0107383	0.0414373	Sig.Down	931207	1.81512e+06	1.70149e+06	908954	982917	936896
N-acetyl-L-glutamate	-0.40016	8.30187	19.3621	1.08133e-05	0.000114412	Sig.Down	2.01631e+07	2.07352e+07	2.36257e+07	1.60106e+07	1.63337e+07	1.60088e+07
N-acetylneuraminic acid	-0.40106	9.47438	7.97338	0.00474703	0.0216254	Sig.Down	4.2885e+07	4.69732e+07	5.57629e+07	3.66009e+07	4.11175e+07	3.12212e+07
N-Carbamoyl-L-aspartate	-1.31391	4.0233	73.5254	9.93493e-18	6.51731e-16	Sig.Down	1.47672e+06	1.31869e+06	1.36265e+06	486195	550134	621312
N(omega)-(L-Arginino)succinate	-0.736216	6.54191	53.6685	2.37333e-13	7.07684e-12	Sig.Down	6.88957e+06	6.55624e+06	7.46197e+06	4.18711e+06	3.99469e+06	4.24179e+06
NeuNGc	-0.370227	0.932646	4.05055	0.044157	0.124858	Sig.Down	127633	146161	112356	107202	87864.2	100906
O-acetylcarnitine	-0.533842	13.4798	36.1765	1.8023e-09	4.22253e-08	Sig.Down	801842042	8.50123e+08	7.73385e+08	5.2778e+08	5.92793e+08	5.38105e+08
octanoyl carnitine/L-Octanoylcarnitine	-1.00404	8.2663	76.3623	2.3612e-18	1.93619e-16	Sig.Down	2.14271e+07	2.65001e+07	2.59753e+07	1.11067e+07	1.3097e+07	1.22004e+07
octenoyl carnitine	-0.572714	4.2355	20.2583	6.76605e-06	7.92595e-05	Sig.Down	1.22919e+06	1.35306e+06	1.46735e+06	825153	932717	933530
omega hydroxy tetradecanoate (n-C14:0)	-0.351294	5.5399	3.97351	0.0462213	0.129578	Sig.Down	2.52598e+06	3.96041e+06	2.8991e+06	2.35938e+06	2.37923e+06	2.52751e+06
propionyl-carnitine	-0.376562	12.903	18.0126	2.19452e-05	0.000205658	Sig.Down	5.32491e+08	5.31648e+08	4.87833e+08	4.07303e+08	4.02574e+08	3.74612e+08
pseudoecgonine/ecgonine	-0.346641	7.19364	16.163	5.81195e-05	0.0004888	Sig.Down	9.79238e+06	9.76583e+06	9.85587e+06	7.45248e+06	7.82805e+06	7.62257e+06
S-(2-Methylpropanoyl)-dihydrolipoamide	-0.476578	11.0506	15.6472	7.63242e-05	0.000615505	Sig.Down	1.33641e+08	1.39362e+08	1.7086e+08	100675696	1.15482e+08	9.90467e+07
S-Adenosyl-L-homocysteine	-0.5142	4.50639	6.62609	0.0100496	0.0397139	Sig.Down	1.72779e+06	1.44366e+06	1.62128e+06	1.1839e+06	1.30122e+06	841237
Sedoheptulose 7-phosphate	-0.557505	6.02487	33.9514	5.65055e-09	1.23559e-07	Sig.Down	4.5017e+06	4.80816e+06	4.61193e+06	3.11281e+06	3.1527e+06	3.09729e+06
Sulfate derivative of norepinephrine	-0.900679	6.13633	6.54259	0.0105322	0.0411256	Sig.Down	6.03058e+06	2.91466e+06	7.4935e+06	2.62474e+06	3.5177e+06	2.57557e+06
tetradecanoyl carnitine(myristoyl carnitine)	-0.965854	8.58086	28.4668	9.53177e-08	1.64548e-06	Sig.Down	2.23373e+07	3.68465e+07	3.20947e+07	1.41845e+07	1.63151e+07	1.5578e+07
tetradecenoyl carnitine	-0.77569	5.76885	19.516	9.9763e-06	0.000109074	Sig.Down	3.2941e+06	4.01941e+06	5.08861e+06	2.22494e+06	2.67325e+06	2.24636e+06
trans-Hexadec-2-enoyl carnitine	-1.06937	7.56159	21.3105	3.90588e-06	4.92742e-05	Sig.Down	9.92728e+06	1.91541e+07	1.71039e+07	6.77846e+06	7.55746e+06	7.33186e+06
