# Supplementary material for: FDXR drives primary and endocrine-resistant tumor cell growth in ER+ breast cancer via CPT1A-mediated fatty acid oxidation
Source: Front Oncol. 2023 May 3;13:1105117. doi: 10.3389/fonc.2023.1105117 (PMC10189134; doi:10.3389/fonc.2023.1105117)
Supplement: Supplementary file 11 [file Table_3.xlsx]

## Sheet: Sheet1
fatty acid metabolism
Metabolite	II_Scr_1	II_Scr_2	II_Scr_3	II_434_1	II_434_2	II_434_3
O-acetylcarnitine	801842042	8.50123e+08	7.73385e+08	5.2778e+08	5.92793e+08	5.38105e+08
propionyl-carnitine	5.32491e+08	5.31648e+08	4.87833e+08	4.07303e+08	4.02574e+08	3.74612e+08
L-palmitoylcarnitine	2.58649e+07	4.50283e+07	3.58463e+07	2.3265e+07	2.72831e+07	2.49077e+07
lauroyl carnitine	1.28332e+07	1.75725e+07	1.68642e+07	6.8509e+06	8.54295e+06	7.83664e+06
octanoyl carnitine/L-Octanoylcarnitine	2.14271e+07	2.65001e+07	2.59753e+07	1.11067e+07	1.3097e+07	1.22004e+07
tetradecanoyl carnitine(myristoyl carnitine)	2.23373e+07	3.68465e+07	3.20947e+07	1.41845e+07	1.63151e+07	1.5578e+07
decanoyl carnitine	1.32679e+07	1.64387e+07	1.59435e+07	7.19776e+06	9.08267e+06	8.74287e+06
tetradecenoyl carnitine	3.2941e+06	4.01941e+06	5.08861e+06	2.22494e+06	2.67325e+06	2.24636e+06
3-Hydroxybutyrylcarnitine	2.60471e+07	2.54094e+07	2.71619e+07	1.49017e+07	1.57929e+07	1.59394e+07
decenoyl carnitine	774153	888745	952104	474110	600211	599306
3-hydroxyhexadecanoylcarnitine	4.10252e+06	5.77616e+06	5.26877e+06	2.80306e+06	3.63253e+06	3.27717e+06
octenoyl carnitine	1.22919e+06	1.35306e+06	1.46735e+06	825153	932717	933530
butyryl carnitine	1226089489	1309404675	1353682287	8.38292e+08	900642846	884545443
tiglyl carnitine	7.36361e+07	7.92052e+07	8.2343e+07	5.98753e+07	6.54958e+07	69601020
(R)-mevalonate	6.03098e+06	5.64124e+06	5.42089e+06	5.01749e+06	4.48454e+06	4.43648e+06
CMP-N-acetyl-beta-neuraminate	1.73421e+07	1.42415e+07	1.69061e+07	1.0974e+07	1.17718e+07	1.23249e+07
Glutamate/Glutathione/Aspartate/Pyrimidine/Purine
Metabolite	II_Scr_1	II_Scr_2	II_Scr_3	II_434_1	II_434_2	II_434_3
L-glutamine	1107250511	1077846016	1056408240	9.31071e+08	8.65633e+08	8.87692e+08
N-Carbamoyl-L-aspartate	1.47672e+06	1.31869e+06	1.36265e+06	486195	550134	621312
N(omega)-(L-Arginino)succinate	6.88957e+06	6.55624e+06	7.46197e+06	4.18711e+06	3.99469e+06	4.24179e+06
fumarate	6.18206e+07	6.42763e+07	6.4559e+07	5.12005e+07	4.98018e+07	5.34081e+07
L-asparagine	1.4977e+08	1.42744e+08	1.50339e+08	1.29364e+08	1.18648e+08	1.26982e+08
(S)-dihydroorotate	716603	713931	458428	325631	289491	239680
5,6-dihydrouracil	697509	804301	550176	363257	323726	351772
dUDP	1.00059e+06	904792	1.16343e+06	696198	774064	717994
5,6-dihydrothymine	4.02953e+07	3.93099e+07	4.1747e+07	3.06706e+07	3.0033e+07	3.17594e+07
GTP	2.71308e+07	2.70078e+07	2.60754e+07	2.57299e+07	22893309	1.91682e+07
dIMP	1.81449e+06	1.56506e+06	1.49253e+06	1.08885e+06	1.09157e+06	1.39426e+06
Glutathione metabolism
Metabolite	II_Scr_1	II_Scr_2	II_Scr_3	II_434_1	II_434_2	II_434_3
glutathione	4.69834e+07	3.98832e+07	3.37472e+07	8.96163e+06	9.97181e+06	9.49845e+06
GSSG	1.88283e+08	1.61844e+08	1.85741e+08	1.17654e+08	1.26567e+08	136728823
gama-L-glutamyl-L-alanine/5-L-Glutamyl-L-alanine-1	3.87688e+07	3.71127e+07	3.89388e+07	2.66152e+07	2.78868e+07	2.7459e+07
