# Supplementary material for: FDXR drives primary and endocrine-resistant tumor cell growth in ER+ breast cancer via CPT1A-mediated fatty acid oxidation
Source: Front Oncol. 2023 May 3;13:1105117. doi: 10.3389/fonc.2023.1105117 (PMC10189134; doi:10.3389/fonc.2023.1105117)
Supplement: Supplementary file 12 [file Table_4.xls]

## Sheet: DEG_DOWN
ID	logFC	AveExpr	t	P.Value	adj.P.Val	B	threshold	gene_name	Scr_1	Scr_2	FDXR_sh434_1	FDXR_sh434_2
16665182	-0.169681	5.18703	-6.66635	0.000140236	0.00573187	1.52053	Down	PRKAA2	6.8497	6.83012	6.24595	5.90896
16675197	-0.220834	4.2586	-2.61582	0.0301753	0.191462	-3.2944	Down	PLA2G4A	3.73768	3.20744	2.81999	2.90424
16687352	-0.18899	5.07584	-6.04289	0.000277591	0.00872196	0.881673	Down	LRP8	6.19689	6.49396	5.58078	5.49337
16698949	-0.159181	5.38773	-10.5063	4.80633e-06	0.000637277	4.82263	Down	KCNH1	7.87338	7.95307	7.07871	7.11049
16705778	-0.147444	5.27607	-8.12302	3.3587e-05	0.00229846	2.91156	Down	SGPL1	7.31111	7.19034	6.51149	6.6
16707009	-0.136466	5.40977	-8.86255	1.75443e-05	0.00150095	3.50487	Down	PAPSS2	7.97702	7.97807	7.36278	7.17352
16709386	-0.249355	5.26902	-12.9102	9.65826e-07	0.000251227	6.23196	Down	CASP7	7.45184	7.52424	6.21515	6.33469
16721126	-0.15243	5.42663	-10.1566	6.23411e-06	0.000751678	4.55169	Down	RRM1	8.17832	8.07255	7.40406	7.22919
16722799	-0.138857	5.32763	-6.10288	0.000259405	0.00832686	0.78931	Down	PRMT3	7.65601	7.37141	6.71192	6.96162
16728632	-0.126278	5.50943	-10.5377	4.69707e-06	0.000629501	4.79439	Down	FOLR1	8.52612	8.57751	7.88593	7.8122
16736453	-0.626555	4.82785	-14.3444	4.20298e-07	0.000165477	4.87051	Down	SAA2	6.12619	6.28948	3.98022	3.73575
16740770	-0.135073	5.30569	-7.7159	4.90205e-05	0.00295456	2.51861	Down	B3GNT1	7.32525	7.42571	6.72169	6.74379
16741287	-0.104412	5.71374	-12.9528	9.41133e-07	0.000251227	6.28209	Down	CPT1A	9.88621	9.88101	9.2036	9.11179
16756627	-0.133868	5.45295	-8.61056	2.1777e-05	0.00169754	3.24857	Down	UNG	8.15984	8.29314	7.45693	7.57376
16757324	-0.125614	5.52127	-11.0696	3.21079e-06	0.000503373	5.17878	Down	OAS1	8.6206	8.6465	7.91121	7.92846
16757347	-0.101967	5.61809	-10.0645	6.68439e-06	0.000791137	4.3172	Down	OAS3	9.25521	9.1678	8.53606	8.62473
16776703	-0.320241	3.95234	-2.96528	0.0174805	0.136394	-2.95066	Down	ATP11A	3.11137	2.56037	2.03791	2.21736
16792859	-0.187518	5.34322	-10.4629	4.96202e-06	0.000646806	4.79065	Down	PYGL	7.80389	7.68027	6.69473	6.88919
16793176	-0.15923	5.26609	-7.29529	7.36739e-05	0.00383011	2.12911	Down	GCH1	7.35513	7.10951	6.4159	6.53516
16795508	-0.183942	5.30084	-10.4021	5.18949e-06	0.000664961	4.73676	Down	GALC	7.4595	7.50736	6.64984	6.52625
16801283	-0.188976	5.2253	-9.53741	1.00764e-05	0.00100203	4.07389	Down	PIGB	7.1358	7.05174	6.2665	6.15117
16806097	-0.189163	4.94108	-6.34457	0.000198325	0.00706571	1.1709	Down	NDN	5.7077	5.78901	4.98895	4.99332
16815735	-0.120551	5.47231	-8.84428	1.78182e-05	0.00151431	3.43945	Down	ABAT	8.24232	8.35801	7.67124	7.63862
16819952	-0.126242	5.54457	-12.0191	1.69226e-06	0.000352941	5.82307	Down	CBFB	8.82271	8.74527	8.04641	8.05905
16824143	-0.123136	5.52441	-10.9519	3.48771e-06	0.000527275	5.09128	Down	RRN3	8.67642	8.61991	7.9869	7.90474
16834091	-0.15183	5.71719	-16.6613	1.27498e-07	8.06458e-05	8.38046	Down	IGFBP4	10.0264	10.1319	9.04128	9.02604
16836315	-0.141314	5.20315	-7.17774	8.28241e-05	0.00412173	2.03613	Down	DGKE	6.86368	6.83618	6.26086	6.17643
16847644	-0.180074	5.50901	-14.2832	4.34796e-07	0.000168709	7.19447	Down	SMARCD2	8.7029	8.75597	7.66941	7.71705
16850477	-0.137605	5.2868	-7.23174	7.84731e-05	0.00398396	2.05237	Down	TYMS	7.2161	7.34802	6.59394	6.67038
16851397	-0.129184	5.46094	-5.79926	0.000367256	0.0106617	0.261809	Down	RBBP8	8.47459	8.04618	7.606	7.54319
16852132	-0.160298	5.10996	-6.91168	0.000108539	0.00482222	1.78417	Down	SETBP1	6.41556	6.46087	5.70419	5.78809
16852683	-0.192242	4.91123	-5.46438	0.0005465	0.0139919	0.237052	Down	PMAIP1	5.51438	5.75359	4.81057	4.93483
16855477	-0.20076	5.22165	-8.7202	1.981e-05	0.00160241	3.4302	Down	FECH	7.0825	7.12247	6.02256	6.30462
16906534	-0.101887	5.86719	-17.1613	1.00619e-07	6.81103e-05	8.4487	Down	STAT1	11.0512	11.067	10.2768	10.2158
16912362	-0.179697	5.29225	-7.81559	4.46218e-05	0.00274712	2.62285	Down	ID1	7.29762	7.56398	6.51681	6.59561
16926942	-0.11443	5.56991	-6.08089	0.000265914	0.00848637	0.443698	Down	USP18	8.75238	9.09889	8.20926	8.28444
16937626	-0.169027	4.89392	-5.36018	0.000620364	0.0151399	0.117537	Down	SLC6A11	5.48815	5.53728	4.86256	4.83698
16948493	-0.160688	5.43998	-12.0357	1.67405e-06	0.000352941	5.86349	Down	ATP11B	8.24227	8.20969	7.42193	7.31771
16960186	-0.155896	5.27319	-8.03153	3.65167e-05	0.00244187	2.82939	Down	PLSCR1	7.324	7.19288	6.60274	6.43561
16962316	-0.183834	5.67255	-20.2282	2.68185e-08	4.27644e-05	9.95818	Down	LIPH	9.92062	9.82554	8.67989	8.62707
16969729	-0.152528	5.15638	-6.70212	0.000135038	0.00556334	1.56697	Down	EGF	6.6691	6.62534	5.8785	6.06883
16978444	-0.162562	5.46403	-12.0872	1.61906e-06	0.000345068	5.89569	Down	MANBA	8.3922	8.36577	7.57467	7.42099
16981099	-0.178121	5.11716	-6.24604	0.000221072	0.00759217	1.09438	Down	NPY1R	6.68151	6.37242	5.75188	5.72206
16986501	-0.172306	5.01371	-6.01524	0.000286442	0.00889144	0.854173	Down	PDE8B	6.01886	6.03238	5.41392	5.21469
16989018	-0.135326	5.28209	-6.57652	0.000154295	0.00611225	1.36607	Down	SLC22A5	7.35902	7.14935	6.54098	6.68626
16991345	-0.139687	5.25736	-7.28121	7.47081e-05	0.00386918	2.11818	Down	GALNT10	7.08997	7.16672	6.41699	6.54664
16992989	-0.122744	5.4528	-6.93772	0.000105669	0.00474636	1.59088	Down	NSD1	8.32408	8.06456	7.63424	7.4589
16999985	-0.112746	5.52395	-9.28225	1.23771e-05	0.00118207	3.77153	Down	VDAC1	8.57177	8.64028	8.01882	7.92675
17006659	-0.126496	5.20733	-6.53358	0.000161557	0.0062888	1.36772	Down	TNF	6.86913	6.79475	6.29591	6.24424
17010760	-0.319872	3.89557	-3.46017	0.00822511	0.0843363	-2.48684	Down	NT5E	2.77804	2.62151	1.86895	2.1737
17016372	-0.119599	5.56694	-10.0898	6.55756e-06	0.000780916	4.39657	Down	HIST1H1C	8.85743	8.97932	8.21165	8.20364
17016499	-0.131911	5.42804	-7.35953	6.91493e-05	0.00366491	2.06531	Down	HIST1H1B	8.02736	8.13011	7.26379	7.51213
17020846	-0.159592	5.68965	-18.3439	5.89399e-08	5.28869e-05	9.17988	Down	COL12A1	9.949	9.87226	8.88787	8.79285
17025937	-0.148967	5.30999	-7.70244	4.96505e-05	0.00298398	2.50418	Down	PHF10	7.50211	7.37684	6.8355	6.61056
17044414	-0.197566	5.01047	-7.17281	8.32337e-05	0.00412258	1.99539	Down	NFE2L3	6.09603	6.04059	5.29701	5.20171
17059804	-0.191128	5.26691	-10.3934	5.22285e-06	0.000665077	4.71397	Down	CALCR	7.30962	7.32702	6.34154	6.46173
17059955	-0.214921	4.81144	-6.00094	0.00029114	0.00896515	0.742287	Down	PDK4	5.21119	5.32446	4.4629	4.4748
17065780	-0.278353	4.65912	-5.55048	0.000492703	0.0130477	0.161877	Down	GATA4	4.63818	4.99239	3.86862	3.87519
17067553	-0.152813	5.53596	-13.2398	7.91941e-07	0.000235048	6.59892	Down	DCTN6	8.85225	8.77598	7.98525	7.86886
17069816	-0.167277	5.36181	-9.71733	8.74053e-06	0.000918923	4.23231	Down	SULF1	7.84928	7.72436	6.85129	7.03329
17075553	-0.157735	5.5742	-12.709	1.0928e-06	0.000273797	6.25694	Down	STC1	9.06259	9.13674	8.22172	8.04947
17077525	-0.132337	5.40779	-8.78053	1.88123e-05	0.00156098	3.43424	Down	CA8	7.95242	7.95673	7.20005	7.34875
17079808	-0.126316	5.39199	-6.71601	0.000133076	0.00550334	1.41692	Down	RRM2B	7.94195	7.74442	7.33029	7.07773
17094814	-0.170994	5.13952	-6.59651	0.000151036	0.00605149	1.46161	Down	TMEM2	6.7376	6.48539	5.80487	5.90339
17099076	-0.149318	5.39704	-10.3398	5.43478e-06	0.00068083	4.6986	Down	PTGES	7.9576	7.92948	7.1207	7.21053
17101447	-0.118245	5.50964	-8.54046	2.31479e-05	0.00175467	3.12827	Down	HCCS	8.62702	8.43892	7.81005	7.93399
17103263	-0.279298	4.64235	-5.69943	0.00041281	0.0115338	0.28344	Down	SSX1	4.7791	4.73111	3.66705	3.97499
17110447	-0.163321	5.15555	-6.49624	0.000168178	0.00647605	1.35148	Down	SYN1	6.63907	6.69866	6.0816	5.81231
