# Supplementary material for: FDXR drives primary and endocrine-resistant tumor cell growth in ER+ breast cancer via CPT1A-mediated fatty acid oxidation
Source: Front Oncol. 2023 May 3;13:1105117. doi: 10.3389/fonc.2023.1105117 (PMC10189134; doi:10.3389/fonc.2023.1105117)
Supplement: Supplementary file 13 [file Table_5.xlsx]

## Sheet: DEG_DOWN_Fatty acid metabolic p
ID	logFC	AveExpr	t	P.Value	adj.P.Val	B	threshold	gene_name	Scr_1	Scr_2	FDXR_sh434_1	FDXR_sh434_2
16664406	-0.308023	4.16118	-4.53843	0.0017792	0.0309646	-1.29756	Down	CYP4Z1	3.30952	3.32212	2.49894	2.59965
16665182	-0.169681	5.18703	-6.66635	0.000140236	0.00573187	1.52053	Down	PRKAA2	6.8497	6.83012	6.24595	5.90896
16675197	-0.220834	4.2586	-2.61582	0.0301753	0.191462	-3.2944	Down	PLA2G4A	3.73768	3.20744	2.81999	2.90424
16692297	-0.0981663	5.38261	-6.91733	0.000107909	0.00481084	1.64307	Down	PRKAB2	7.74965	7.67413	7.21216	7.2427
16705778	-0.147444	5.27607	-8.12302	3.3587e-05	0.00229846	2.91156	Down	SGPL1	7.31111	7.19034	6.51149	6.6
16723903	-0.146774	4.70644	-3.38639	0.0091871	0.0904299	-2.33715	Down	HSD17B12	4.63241	4.85977	4.17667	4.28362
16741287	-0.104412	5.71374	-12.9528	9.41133e-07	0.000251227	6.28209	Down	CPT1A	9.88621	9.88101	9.2036	9.11179
16786264	-0.118501	5.35633	-7.30208	7.318e-05	0.00381049	2.07215	Down	ACOT4	7.55508	7.67131	7.04806	7.02972
16786271	-0.1459	4.7507	-2.80816	0.0223204	0.159306	-3.16661	Down	ACOT6	4.82016	4.9926	4.13214	4.64623
16786365	-0.144906	4.8337	-3.56159	0.00707286	0.0770249	-2.14163	Down	PTGR2	5.24012	5.1929	4.84992	4.50628
16816579	-0.166728	4.19479	-2.51751	0.0352281	0.209821	-3.41311	Down	ACSM2A	3.23957	3.20794	2.72323	2.83526
16854202	-0.200297	5.07685	-5.42997	0.000569768	0.0143428	0.181254	Down	ABHD3	6.52319	6.24217	5.29579	5.741
16867784	-0.513992	5.16061	-17.5989	8.22234e-08	6.15456e-05	7.45232	Down	C3	7.54429	7.70226	5.11697	5.31786
16909165	-0.0994026	5.15934	-3.92756	0.00415035	0.0532222	-1.88627	Down	IRS1	6.66303	6.41753	6.03306	6.18707
16958786	-0.101855	5.07666	-3.74212	0.00542493	0.0640304	-2.06578	Down	MGLL	6.05488	6.2345	5.64516	5.81404
16962316	-0.183834	5.67255	-20.2282	2.68185e-08	4.27644e-05	9.95818	Down	LIPH	9.92062	9.82554	8.67989	8.62707
16974830	-0.121402	4.76702	-2.56424	0.0327272	0.200546	-3.52923	Down	PPARGC1A	4.93614	4.90362	4.70202	4.26009
17015637	-0.14005	5.15466	-5.63787	0.000443967	0.012149	0.384699	Down	ELOVL2	6.51602	6.69399	5.92108	6.06711
17050154	-0.104148	5.05915	-2.54518	0.0337249	0.20398	-3.85122	Down	PRKAR2B	6.2916	5.88068	5.85597	5.44301
17059955	-0.214921	4.81144	-6.00094	0.00029114	0.00896515	0.742287	Down	PDK4	5.21119	5.32446	4.4629	4.4748
17064562	-0.123018	4.68638	-2.82933	0.021595	0.155914	-3.10306	Down	PRKAG2	4.60496	4.65501	4.30538	4.09766
17099076	-0.149318	5.39704	-10.3398	5.43478e-06	0.00068083	4.6986	Down	PTGES	7.9576	7.92948	7.1207	7.21053
