# Supplementary material for: FDXR drives primary and endocrine-resistant tumor cell growth in ER+ breast cancer via CPT1A-mediated fatty acid oxidation
Source: Front Oncol. 2023 May 3;13:1105117. doi: 10.3389/fonc.2023.1105117 (PMC10189134; doi:10.3389/fonc.2023.1105117)
Supplement: Supplementary file 14 [file Table_6.xlsx]

## Sheet: CPT1A-FDXR-OXPHOS related genes
ID	CPT1A	FDXR	NDUFAB1	COX10	UQCRC1	COX15	NDUFS1	ATP6V0A1	ATP6V1H	NDUFB4	ATP6AP1	SDHA	NDUFB2	ATP5F1D	NDUFB7	ATP6V1D	ATP4A	ATP6V0A4	LHPP	NDUFC1	NDUFS8	TCIRG1	ATP5F1B	COX6A1	COX7A2	ATP6V0E1	ATP6V1A	NDUFS7	COX7A2L	ATP6V1B1	ATP5PB	SDHB	ATP6V0B	NDUFB3	NDUFA8	ATP5F1E	NDUFA1	COX6B1	COX7C	UQCR11	ATP6V1F	NDUFA5	NDUFA10	ATP6V1E1	COX4I1	COX7B	NDUFA2	ATP5MC2	COX5B
TCGA-3C-AAAU	9.8551	11.1785	33.6772	2.2817	41.4182	8.5204	7.2849	11.8174	16.4035	44.296	132.357	0.7977	10.7088	31.1701	120.941	10.488	0.0046	0.0439	3.6895	9.65	58.3431	101.489	178.947	13.961	17.3884	75.3609	29.1362	1.0787	11.2239	3.1918	39.0509	37.5844	64.694	28.3881	43.0547	47.5829	207.258	73.9912	91.242	6.5692	95.8478	5.9361	6.8249	33.1275	47.3501	28.2101	20.9406	51.9759	39.177
TCGA-3C-AALI	35.5632	6.1898	51.9826	2.3558	53.6202	6.0507	6.2357	5.2396	12.9414	84.4992	30.812	1.1155	15.4655	40.9302	213.959	13.1526	0	22.5501	8.1047	14.111	24.4113	15.574	254.657	39.4765	54.2094	84.5386	19.3395	1.4715	15.8781	0.0941	26.7588	24.0238	48.4956	43.6302	108.516	61.2607	131.758	109.484	72.8345	9.1506	109.138	5.3378	5.4538	35.3064	66.2004	22.3224	17.5442	66.0266	150.844
TCGA-3C-AALJ	12.9843	11.1703	43.719	1.6117	64.2714	3.621	4.5779	4.9284	7.4265	77.8153	54.5067	0.9802	11.2202	26.7417	136.805	8.2868	0.0236	0.6016	3.0893	12.6909	17.9493	29.4993	225.804	38.2246	86.2485	133.181	13.471	0.875	19.9765	0.4844	42.109	25.681	92.727	32.4511	105.376	89.7379	258.973	153.542	134.825	6.8584	109.918	5.5885	4.0157	33.081	81.9207	28.9188	25.9337	77.4028	106.169
TCGA-3C-AALK	10.6076	17.6436	30.1363	1.5322	45.7695	5.6435	6.301	4.5706	10.9689	63.97	57.2211	0.8015	11.7622	34.3687	138.99	15.0161	0.01	0.0759	8.1923	14.8103	19.0189	15.6458	176.151	24.508	47.6483	89.4746	13.831	0.8293	14.4433	0.2579	36.8919	24.4942	44.7554	34.8788	53.1316	53.7062	189.781	106.79	103.934	8.0947	61.5043	4.4	5.0935	34.4735	38.9174	26.1796	17.6434	91.0151	72.6747
TCGA-4H-AAAK	7.2398	4.7208	28.217	1.754	43.8925	6.2478	7.0152	7.4917	11.3685	42.4288	46.9111	0.9177	8.3376	16.7539	193.881	12.5333	0.0055	0.0887	7.0721	11.2633	14.3742	14.4377	207.532	18.9849	41.5921	81.6956	18.5345	0.4269	12.3553	0.0648	40.354	25.8745	37.1302	33.5769	61.5506	36.1096	150.035	93.0172	86.4742	3.9752	61.3587	5.1911	5.9402	31.5585	27.9773	20.4188	15.291	73.7857	48.6513
TCGA-5L-AAT0	12.9771	3.7494	29.9458	1.6451	31.9165	6.6595	5.3566	6.892	10.2331	64.4463	57.1306	0.8763	11.9007	33.8978	155.503	15.3122	0	0.0949	6.2312	15.9055	16.0294	16.5028	194.925	24.6546	52.1866	126.755	14.1891	0.8362	19.5343	0.0794	43.2232	32.1947	50.7657	39.9702	60.0545	58.7776	178.651	106.908	110.066	8.2315	77.0416	5.1371	6.1085	33.226	44.0368	27.4424	19.6583	91.4352	74.7398
TCGA-5L-AAT1	8.3161	6.6944	40.4063	2.9058	56.6169	8.3274	6.4608	5.1375	15.0356	85.4151	40.2942	1.1296	13.8074	28.3787	149.558	23.3924	0.0218	0.0412	9.4161	17.9394	15.8959	12.84	236.728	24.0548	72.9138	139.705	17.8907	0.8891	20.5071	0.016	62.5607	35.8736	48.5666	58.4588	76.3702	51.3071	231.438	128.471	150.979	9.2461	107.235	5.9882	7.9326	52.3078	50.2922	36.5646	14.5005	84.7347	77.7382
TCGA-A1-A0SD	25.2269	3.0819	30.9689	1.8448	41.394	7.6633	9.5923	5.6229	15.9054	61.8805	68.7219	0.6202	9.4742	11.8439	41.0212	15.8374	0.0043	1.856	4.5711	16.1364	15.1443	17.3829	226.905	24.3702	49.3744	116.043	24.8746	0.3634	19.6409	0.1275	29.6208	20.4096	27.615	38.7607	58.3841	44.1228	155.824	88.6154	81.8057	3.97	59.1131	6.5009	6.1826	32.2299	26.5296	22.8062	15.3026	63.4024	61.6494
TCGA-A1-A0SE	19.9103	4.4208	39.1237	2.0034	45.5121	6.0409	8.5135	6.8415	15.2454	45.6004	64.6895	0.4906	7.5243	17.7494	77.6158	15.1151	0.0086	1.1318	6.2076	13.1372	13.3494	8.8642	235.771	11.3451	28.5511	109.428	20.5825	0.5969	20.8524	0.1386	42.3747	27.1039	35.3974	35.3106	55.2681	39.0482	155.977	93.9044	95.0794	6.3883	61.454	5.5045	6.7719	34.5677	30.2819	21.5309	15.425	80.4414	60.118
TCGA-A1-A0SF	12.3322	5.5686	34.6751	1.9682	35.4391	7.7227	5.8011	6.7141	13.4128	74.38	68.0196	0.9461	10.9449	33.429	144.293	13.7524	0.0109	1.2034	8.6757	14.7973	12.9273	6.1806	256.816	14.8566	38.2999	107.436	16.5857	0.8107	17.4544	0.2236	33.1297	30.4429	53.2128	34.6235	63.307	39.2602	206.034	152.312	91.5955	6.1232	79.5712	8.7314	6.3342	27.996	44.4502	28.0014	17.7979	109.282	83.5909
TCGA-A1-A0SI	16.5675	4.191	38.9387	1.5835	51.3612	6.4835	7.848	3.7261	9.3389	85.165	40.8068	0.674	10.257	14.0778	87.8943	20.8881	0.0036	0.8974	7.3925	7.846	14.2748	14.0107	206.357	18.2945	42.2467	73.7966	35.1716	0.5844	13.8588	0.0631	38.7558	26.1111	31.5668	40.2373	51.8513	41.1091	141.418	84.6528	79.455	4.6793	57.2385	4.5055	5.1495	34.9483	30.0808	23.0797	8.4137	53.8606	47.0946
TCGA-A1-A0SJ	11.2465	5.0133	46.5532	1.3089	55.2507	6.8752	8.2715	6.1535	22.9393	51.1406	97.979	0.3783	6.6072	17.4167	69.2161	13.9751	0.0046	0.4366	3.6314	21.2232	9.1884	10.3143	199.384	14.4602	53.6166	137.722	19.8536	0.4735	18.1756	0.3021	49.18	29.7046	58.8425	36.8662	41.2681	53.5148	215.471	112.534	101.704	3.6125	66.4723	6.6745	4.0154	34.9487	50.7435	28.9565	23.284	39.8821	72.3836
TCGA-A1-A0SM	33.6088	3.3383	26.2996	2.3782	44.0148	5.0827	6.706	3.9057	10.6755	39.771	61.5939	0.3921	7.5674	10.6334	51.6859	14.4144	0.0073	0.0243	8.954	13.4447	11.9138	7.4955	167.195	14.1596	39.1975	76.9578	19.6802	0.5704	17.8202	0.0323	53.8164	14.7575	64.0974	32.4712	31.3829	43.7971	130.717	83.5038	80.7928	4.6572	54.7994	4.3467	3.7022	35.2738	24.1204	15.4088	14.1549	52.7904	57.7947
TCGA-A1-A0SN	45.461	3.7539	29.27	2.2633	59.282	5.3909	8.4021	3.4794	8.3143	40.89	60.4742	0.7555	6.9682	26.2998	98.004	12.2868	0	0.072	3.3192	8.6753	23.9789	25.9396	342.747	22.4775	32.7409	173.825	21.4468	0.5384	15.1227	0.0941	34.5126	23.8112	31.1169	27.2632	62.9218	16.1075	205.603	109.023	140.085	3.6763	50.4637	4.5931	3.8557	24.8966	37.6458	13.8168	19.889	83.0306	73.4268
TCGA-A1-A0SQ	94.8559	8.3122	29.0789	1.6615	50.0296	7.5933	10.1598	5.8322	10.8603	60.0351	74.0702	0.5449	10.2492	25.6586	114.434	16.9612	0	0.0821	4.4758	15.8575	28.1192	47.2115	254.596	18.0587	59.9404	97.5438	25.8669	0.7919	19.3061	0.3823	42.6272	30.8743	63.793	44.2908	64.0329	69.287	184.054	108.779	92.5345	4.9361	69.5856	5.6075	4.0337	44.1268	37.1647	24.7328	25.0153	94.4866	53.8116
TCGA-A2-A04N	7.6964	7.205	51.4292	2.9348	50.2399	8.3127	7.3663	7.9805	36.4029	64.541	54.5012	1.2305	7.7066	21.3996	86.6631	18.1296	0.0049	0.2758	8.3683	13.8145	15.4476	8.661	172.91	23.3013	37.9797	104.248	20.7078	0.7423	17.4944	0.0999	42.6042	28.3433	46.9875	37.2796	54.4848	33.9562	145.159	90.9551	72.3364	6.8122	60.1745	7.7461	6.6337	32.2717	25.2882	18.7861	15.7018	67.4167	71.8539
TCGA-A2-A04R	9.1191	9.8968	36.8983	2.1671	65.4028	6.5496	7.7935	5.0668	15.6352	67.9939	65.3989	0.7428	12.6485	22.27	118.673	16.8842	0	0.0802	1.9865	21.2407	15.5075	7.1148	261.421	51.6806	43.1055	99.368	27.9849	0.7402	24.5961	0.3212	25.0426	17.8134	48.6417	42.5803	87.9971	61.2788	248.438	118.327	106.549	6.7534	79.9849	4.956	4.8246	46.7763	29.0955	29.1836	27.8849	89.546	71.5739
TCGA-A2-A04V	17.2311	3.3737	33.5319	1.1329	41.6421	6.5678	5.9956	5.2173	12.7567	59.1549	71.1634	0.6132	7.3696	17.9444	85.5455	13.8072	0.0045	0.0844	5.2762	15.1119	17.1837	10.286	173.447	24.7612	56.7291	123.788	17.0042	0.2356	19.2791	0	42.1854	28.1437	53.5659	29.5988	65.4052	47.1085	180.852	93.8631	111.386	6.3736	95.3541	6.4589	5.315	26.1952	34.9313	19.5229	19.0828	121.811	48.8268
TCGA-A2-A04W	13.971	1.5757	40.9585	1.581	39.3931	6.2056	8.8692	3.2475	16.0233	43.4375	52.3293	1.1667	12.9978	23.7161	114.127	15.8085	0	1.723	2.4367	10.0636	17.9506	10.89	263.676	27.5708	38.8065	137.184	18.2293	0.6323	20.247	0.0343	46.7462	22.1178	158.528	48.1213	82.5429	68.1483	261.391	130.325	77.7151	8.1101	132.552	5.9994	5.2868	52.6499	70.2525	31.726	11.4026	38.7643	125.957
TCGA-A2-A04X	19.5017	5.9427	29.484	2.7367	89.4113	8.598	7.4955	3.1056	11.7915	105.361	52.5471	1.0052	8.2195	21.8669	122.502	19.8276	0	0.0119	11.566	21.3813	18.6032	17.1476	167.475	32.3127	37.6267	132.62	23.4027	0.5206	25.1856	0.0863	47.8456	30.1034	46.8896	47.4937	96.4257	68.7161	239.735	123.045	125.98	6.2226	95.7014	3.8003	5.1441	46.6493	59.681	33.787	28.12	140.886	62.8631
TCGA-A2-A04Y	15.9487	8.1552	32.8639	1.4157	56.536	6.3092	6.6967	4.0818	14.2976	271.294	83.7588	1.4799	14.2207	18.6719	89.164	16.845	0.0135	2.5074	3.632	17.3872	17.7194	26.3596	214.43	55.5017	89.6329	156.373	19.3993	0.4711	13.8247	0.9362	55.1258	32.1138	62.834	40.1868	62.7189	238.978	242.991	150.181	119.818	10.1823	135.615	5.1558	3.2544	28.1532	60.5995	40.0674	24.0266	55.6154	83.0045
TCGA-A2-A0CK	29.2224	7.2528	28.7498	1.7823	51.7595	7.6556	4.5561	6.715	12.2427	55.0191	70.1604	0.6686	13.9659	39.1771	160.764	13.8418	0.0154	0.0922	8.9285	20.4363	12.3029	10.9131	212.855	20.7789	57.6855	132.792	12.9763	0.9926	23.8384	0.0828	39.7301	29.3835	58.7156	26.3999	63.9619	52.7786	177.263	130.941	129.633	7.5815	89.8257	6.1573	7.3999	46.8073	52.8211	19.1888	18.048	104.412	57.314
TCGA-A2-A0CL	16.9038	3.6757	29.3943	2.8802	27.5789	33.1432	9.1676	5.3826	11.5648	80.8454	40.6547	0.7198	12.3735	20.6618	83.0244	9.196	0.0051	1.6158	6.4685	10.1209	8.6262	16.9617	249.011	20.9666	42.0048	104.714	20.0503	0.5632	17.6714	0.1559	35.4846	31.3626	39.1197	38.3283	37.0516	60.0493	182.119	86.5648	66.6047	4.5482	87.657	4.8764	5.425	32.6995	43.1226	23.7298	10.4594	43.2176	78.6518
TCGA-A2-A0CO	18.3405	5.013	28.8679	1.7131	42.1215	5.2537	5.8444	6.6274	8.7115	48.5261	43.6511	0.6219	9.6418	36.8367	158.159	10.9675	0.0104	1.7756	6.5987	14.3618	15.8297	20.1078	176.509	10.6182	37.1563	97.719	15.4619	1.1021	14.0222	0.1149	25.2405	24.4538	40.5109	26.0239	50.5469	36.5611	140.594	101.939	105.327	5.8156	59.5525	5.1036	4.8626	34.0729	47.2141	22.2835	19.5674	76.1247	59.6446
TCGA-A2-A0CP	7.5448	6.4154	42.1719	1.8172	64.2258	6.6973	4.922	7.3721	13.9845	57.5869	47.501	0.8157	9.8043	30.7469	151.871	16.5373	0.0075	0.4547	10.8215	14.5232	24.6818	10.1197	190.704	24.1146	44.2561	118.223	18.5564	0.786	19.0338	0.4302	41.5421	26.1236	45.9097	31.9487	62.6833	49.4036	189.933	133.748	96.7417	7.8565	91.9399	5.1849	6.8034	27.8558	52.1342	25.2713	20.6736	103.476	60.2122
TCGA-A2-A0CQ	7.0151	8.8299	37.6803	2.0541	58.1994	9.4295	6.6149	6.9934	10.5122	111.156	56.4752	0.8047	12.4096	35.1698	155.121	19.5408	0	0.0158	6.0877	25.1509	26.7538	17.7777	146.233	55.179	42.4077	118.271	17.3583	0.9372	17.6224	0.1778	44.9102	25.6453	44.43	58.2977	75.1216	41.2037	324.532	147.441	186.429	10.6939	110.941	7.3096	5.7534	39.2624	49.5318	30.9401	31.2067	149.73	83.1184
TCGA-A2-A0CR	11.7671	6.6603	46.2844	1.7665	80.0446	5.902	3.6317	5.9734	10.4052	77.736	44.0049	1.1651	21.1875	82.5187	309.922	15.4867	0.0467	0.398	11.3072	25.2436	38.2672	35.1294	198.958	29.6901	41.7269	186.393	8.2302	1.5599	21.911	0.3052	46.6077	30.6815	67.719	50.9575	74.0943	98.7325	269.67	217.308	188.589	11.2169	133.754	4.4631	6.7929	41.3374	117.334	37.6046	36.2086	140.312	112.979
TCGA-A2-A0CT	21.2513	8.0361	61.658	1.8574	31.3263	9.7222	8.6544	11.7951	42.628	85.6487	84.3236	0.6419	6.222	23.0813	159.139	30.0911	0.0056	0.9113	2.1033	24.2453	21.1657	6.7765	291.103	42.9694	112.653	211.043	34.83	0.5836	26.7293	0.0662	57.457	22.4405	65.6599	48.7887	70.7696	20.4416	216.221	145.669	99.1704	10.9114	57.4231	5.5543	5.0768	61.2674	31.8157	30.0196	25.3169	80.4157	55.6165
TCGA-A2-A0CU	20.2666	11.8346	26.4728	1.3553	48.5953	5.6599	7.5914	15.1773	29.4316	39.0918	127.612	0.5857	7.7801	14.1499	103.73	13.8183	0.0178	0.2607	2.9705	11.9438	13.8608	9.902	258.569	32.1849	38.6999	99.9796	21.027	0.6606	12.1907	0.6529	40.4212	31.9683	106.458	26.8692	60.849	37.2445	224.544	85.1787	78.5644	6.5247	73.3293	5.8435	3.9103	35.286	33.7159	20.7993	21.4602	81.9184	40.6731
TCGA-A2-A0CV	15.8715	3.2671	42.327	2.122	49.657	7.5001	4.8281	5.4556	15.0991	78.1023	46.0148	0.768	11.1431	21.2057	86.8945	23.1671	0.011	0.1111	5.6163	12.9394	10.3099	10.0924	215.051	18.1082	38.0027	133.365	20.1502	0.5839	16.7211	0.0485	41.6692	30.4616	42.678	32.5093	80.4087	46.8721	215.167	98.8403	122.27	5.6496	93.0541	6.9441	4.5927	36.3035	37.2617	30.0071	16.1873	93.8438	61.2234
TCGA-A2-A0CW	36.2607	3.9272	63.5497	2.4411	46.3596	9.6157	4.4928	3.2793	14.2156	152.053	37.3836	1.1821	16.8153	18.989	70.9805	11.2449	0	18.1618	1.2993	15.4683	26.5298	23.4177	389.355	31.8032	63.6906	140.577	22.7083	0.3877	19.9291	1.5924	60.3476	27.5217	59.4335	76.9031	90.0551	126.418	115.931	93.0299	126.388	4.9765	105.501	4.6458	4.7327	35.5256	60.3923	17.8899	24.0702	69.7693	121.467
TCGA-A2-A0CX	14.3852	2.4547	60.7106	2.6207	30.2228	5.727	7.3285	3.211	12.3762	59.2599	59.0055	1.3729	10.0148	15.6885	107.029	14.2616	0.0047	14.4798	2.5382	10.9833	7.9616	8.0606	284.617	31.36	52.6612	84.9245	17.6734	0.4047	22.673	0.0068	29.9316	18.3657	25.4626	36.7666	66.8559	55.9756	211.486	123.554	84.1872	7.2133	69.5151	4.3506	5.0546	34.187	44.3654	37.9904	9.1876	64.2933	57.3009
TCGA-A2-A0CY	12.8271	4.3234	45.0484	1.8295	46.5258	6.3372	4.6859	4.5512	7.6257	40.0129	41.1661	0.6751	8.1068	23.494	351.835	7.8848	0.8652	0.3986	12.5899	8.5861	19.4298	9.0166	218.802	34.9926	37.4227	92.1156	8.7987	0.2704	23.1353	0.2145	25.2467	17.5682	30.1295	22.7232	32.4643	72.3066	180.373	136.647	118.648	8.4503	80.7879	3.6419	3.429	19.9351	117.773	17.6193	9.1289	90.0643	55.0743
TCGA-A2-A0CZ	12.003	12.3631	23.3654	2.0548	47.1199	5.9198	7.1888	6.743	9.3811	32.5551	48.3227	0.709	9.3875	28.3924	117.493	14.3646	0.0102	0.8114	9.5896	13.9101	16.5353	12.9473	154.585	12.5542	28.8706	136.474	15.3544	0.6251	13.1052	0.0525	37.8477	23.4567	41.2979	27.1167	54.5493	38.9288	182.85	94.9739	79.5574	6.2445	90.0716	5.0337	4.5618	37.3756	37.3943	20.997	12.2557	63.4044	40.3116
TCGA-A2-A0D3	10.4363	3.2633	42.589	3.4143	43.6446	10.2443	9.4615	7.8827	13.6145	56.5563	35.45	0.5602	7.7067	16.274	53.43	19.6198	0.0087	0.1678	9.2922	9.5305	9.8865	11.7484	188.829	14.3034	35.0392	117.082	20.6641	0.5137	19.1593	0.0127	45.4068	23.9972	23.7042	35.5544	53.4562	26.7411	133.992	87.2927	88.4507	6.3328	36.9817	8.4101	8.2319	30.8762	22.603	17.4098	13.3025	87.3668	50.7656
TCGA-A2-A0D4	14.9684	11.125	40.6424	2.7988	40.0176	4.7434	11.2659	8.1503	59.5399	96.3086	102.922	0.5492	8.8275	15.7937	85.4923	12.1751	0.0033	3.561	6.1082	16.4429	9.979	10.3694	337.05	46.1712	80.8627	155.042	24.5876	0.6129	25.7634	0.1257	51.4505	35.9923	100.188	50.4171	114.528	43.3367	230.03	166.103	85.9867	4.0367	69.475	3.9965	5.7783	55.7797	41.3552	37.8788	19.1249	103.318	68.1205
TCGA-A2-A0EM	11.1298	4.7248	37.7064	2.4935	50.034	6.8022	8.5938	6.5967	7.7208	55.3811	60.9891	0.5937	10.813	13.216	67.0635	20.5512	0	1.7066	5.5754	11.2059	9.4926	7.326	234.265	23.1462	56.8561	112.043	26.5491	0.2319	18.3855	0.0797	48.8097	29.7384	51.2578	39.7888	54.2791	40.4	144.972	80.2094	99.3964	6.3146	58.9608	6.4534	6.8995	44.1524	30.2796	21.2084	17.9149	74.5391	41.5942
TCGA-A2-A0EN	9.4099	2.2924	23.9159	1.6459	40.0478	5.9097	6.3559	4.8165	9.5552	68.2493	39.4235	0.8901	8.8192	22.5556	82.6093	17.1704	0.0077	0.8009	3.6164	13.1041	11.1923	10.2078	208.285	19.8688	42.1869	147.112	19.8455	0.6555	16.6262	0.0225	40.2519	19.2359	26.8884	36.3436	52.163	36.0962	173.958	99.5031	132.96	5.3504	66.8461	4.7837	5.0848	25.8789	36.509	25.6235	25.877	68.8697	76.8903
TCGA-A2-A0EO	14.2099	4.0593	27.1555	1.7864	42.2069	8.1513	5.5481	6.7453	13.297	45.4509	49.7609	1.0554	8.1453	13.5858	68.2227	17.3569	0.0167	0.9518	3.797	12.9687	7.8572	6.1797	196.434	23.7554	31.4385	133.12	18.6046	0.2163	17.0919	0.1349	36.2539	19.6789	33.8814	29.8627	48.233	35.8884	160.665	75.3675	101.312	6.1124	75.6212	5.9692	4.4867	35.3878	36.2196	18.3437	19.2814	83.7253	34.0317
TCGA-A2-A0EP	14.7355	2.5091	30.8775	2.1847	44.9397	5.4337	5.9546	6.6818	9.432	41.8892	39.0841	0.8047	10.7555	29.9483	114.836	10.9943	0.0279	0.0264	6.6061	11.2377	14.5162	41.3348	220.213	15.5579	33.8204	105.871	15.9286	0.9773	14.9584	0.0528	38.2738	26.8715	41.4402	34.1381	42.5063	50.0241	145.377	96.9199	97.6001	5.3258	83.1396	4.1876	5.5831	33.071	58.7187	25.7605	12.5697	68.5513	56.2543
TCGA-A2-A0ER	22.9565	3.6984	24.2184	1.7542	52.5206	6.5351	15.7203	6.9025	16.0906	52.4729	99.8101	0.8355	8.4396	7.3009	40.2249	18.7178	0.007	0.2315	6.4357	9.5564	11.3311	10.4457	324.173	21.5006	63.0373	93.1926	34.1556	0.1152	17.5429	0.6983	52.0303	25.8202	51.0141	41.0429	44.2378	35.3599	167.022	82.3345	89.0505	5.099	55.231	7.3013	5.3391	57.6968	38.9536	18.6555	15.2661	51.9659	33.7339
TCGA-A2-A0ES	15.1849	2.8402	17.6289	2.0183	31.5755	6.8477	9.2469	6.4321	12.7916	46.7842	39.3859	0.5906	6.0565	12.501	68.1865	13.4341	0.0337	1.2188	4.5796	12.6854	7.319	6.0876	207.611	10.8276	30.3584	99.8398	21.3842	0.41	17.6681	0.1695	37.5711	24.3727	29.7751	30.5755	41.9436	29.1726	127.458	70.2138	77.1278	5.3537	44.1078	7.0173	5.5747	37.0399	35.3032	20.4607	11.2992	61.566	38.3837
TCGA-A2-A0ET	15.85	4.012	32.043	3.0022	47.6939	10.3413	9.867	13.2464	19.9241	49.7399	83.2446	0.5374	3.9453	12.0487	84.2414	20.3541	0	0.0178	1.9938	16.8279	7.7353	10.0963	291.747	21.9299	40.1591	150.775	30.5224	0.5054	14.409	0.0055	32.2567	31.5404	22.6577	39.4312	56.6054	39.4347	162.781	115.235	117.676	7.5626	55.2827	7.4923	4.8014	46.3576	54.0772	34.3619	21.7687	71.1324	30.6721
TCGA-A2-A0EU	14.418	5.0125	74.8557	3.0399	48.4836	10.6231	8.4977	7.651	42.0901	61.5701	70.4753	0.5605	7.3057	16.9604	125.619	20.5386	0.0053	1.4064	4.8727	14.9255	13.7041	7.9496	313.88	45.058	67.1949	143.83	33.4866	0.7973	23.1853	0.4197	55.91	35.4639	81.6195	36.9126	47.6737	40.4688	245.285	139.6	93.9574	7.6304	80.206	9.2356	4.4013	44.0921	36.4897	42.5777	22.6571	78.8564	45.3105
TCGA-A2-A0EV	5.9468	11.1439	31.5736	1.7789	58.1782	7.3792	8.2678	13.1323	11.472	68.0859	61.2078	0.5122	9.2703	12.0312	69.4809	15.6296	0	0.6692	7.9946	11.2429	8.5545	7.8936	267.135	24.4346	44.7429	162.87	21.1216	0.2366	19.4659	0.1184	43.2474	23.3911	39.5313	43.5147	56.6195	41.7504	160.616	105.396	101.314	4.8064	62.1473	7.7893	4.6055	38.1376	33.6125	23.7047	25.5505	71.224	39.1711
TCGA-A2-A0EW	20.9575	2.8694	22.0033	2.7434	44.1461	7.4068	8.8713	5.9579	13.3575	65.733	43.9789	0.6573	7.4067	19.1326	77.9564	15.6604	0.0186	1.8627	6.3489	12.2418	11.0716	10.4482	219.613	18.1852	35.9807	86.8158	23.0472	0.5492	15.3507	0.0409	42.2051	28.0573	29.1537	34.3825	47.5474	34.3132	135.215	78.7566	89.0421	5.036	47.2199	6.0177	6.6035	27.2081	32.2136	24.3464	13.3977	62.5437	57.0979
TCGA-A2-A0EX	6.5309	3.6978	26.705	1.7397	49.58	6.56	6.7781	6.4045	18.5372	47.502	46.5165	0.7857	9.3505	19.1175	113.017	18.6687	0.0052	0.1273	7.29	10.5832	9.5774	3.1851	223.969	18.1137	45.4967	161.146	22.2675	0.3277	28.4064	0.2053	53.1907	25.9303	36.6492	42.9355	61.2885	41.9442	161.081	135.598	113.478	5.9158	71.8754	6.962	6.0599	37.9485	40.2811	22.7253	19.784	91.5865	48.1323
TCGA-A2-A0EY	27.9932	3.1872	32.3024	2.0992	46.4251	8.0526	7.3987	9.5076	15.7843	72.0804	63.4162	0.3806	7.6782	10.9385	120.409	11.4296	0	6.0734	7.5254	6.6436	15.1535	6.6261	193.859	13.2831	51.1053	79.6847	27.1917	0.4642	13.3677	0.1142	34.5705	16.074	26.382	40.0064	42.2246	39.5482	175.853	109.331	64.9978	13.6322	64.3347	5.2488	4.9255	37.2116	31.3785	24.5684	9.6338	54.6335	37.4014
TCGA-A2-A0SU	7.3445	5.4891	58.5657	2.7338	45.6615	9.8202	7.0729	8.2725	14.7057	35.776	64.3937	0.5003	5.9359	19.3493	100.808	22.1858	0	2.546	4.3926	12.7108	10.3251	2.9108	255.585	25.461	64.7319	134.128	30.2779	0.5684	25.9474	0.0238	51.0093	30.2647	46.815	39.3595	63.3559	45.9434	187.199	91.2188	102.142	9.0274	73.7375	7.0274	7.8708	36.2508	38.4462	25.8928	17.1358	102.345	68.5702
TCGA-A2-A0SV	24.2869	5.6537	56.2282	2.4951	80.1003	6.2459	7.3216	9.334	32.2202	73.7199	60.2891	0.9748	11.0083	34.7523	117.857	14.1877	0	0.0692	3.5066	15.7065	21.2803	23.4439	349.061	16.87	38.7779	190.165	23.7467	1.206	19.2031	0.1279	43.9355	34.788	59.8937	61.7948	81.0263	140.478	181.841	95.1322	180.011	6.3181	101.714	4.5511	7.5364	36.6008	60.8876	34.9616	22.0428	61.7508	95.3984
TCGA-A2-A0SW	31.2939	9.3152	54.7204	2.4207	39.0232	6.1155	8.6876	4.0764	14.2785	96.6077	94.714	1.5033	15.2465	25.2601	129.124	15.9333	0.017	1.4717	4.8041	18.9009	22.7929	22.5903	441.048	34.1527	74.0091	173.314	22.886	1.0656	17.9085	0.0665	60.5924	43.6665	78.9134	55.321	81.4748	57.7547	367.023	132.94	112.035	5.1536	114.061	8.8601	6.8404	25.8486	64.3789	67.1532	24.7958	95.7621	125.798
TCGA-A2-A0SY	13.7115	3.8476	29.832	1.4379	37.1707	5.4573	7.5011	4.4381	10.7407	70.567	42.1589	0.4734	7.8671	25.6416	90.9104	11.6398	0	0.8799	6.1215	13.6578	12.5485	8.1379	245.971	14.5828	39.2069	124.715	20.1078	0.5652	23.8405	0.0613	47.2085	25.1432	34.2823	38.0196	49.9899	35.9995	149.772	80.2071	100.847	4.1955	48.1968	5.33	6.1065	32.3628	36.1931	23.5716	23.293	83.1315	77.2089
TCGA-A2-A0T3	17.2617	22.1255	34.706	3.5631	22.9414	4.7204	7.969	6.3996	12.5413	56.1811	35.3479	0.5745	10.2137	14.5356	108.537	15.9428	0.0042	0.0881	3.2292	28.0743	8.1913	2.385	202.204	26.1035	32.0329	146.213	23.1617	0.5492	16.5487	0.373	38.3822	26.2433	37.2618	38.6551	77.3976	84.1117	122.397	177.237	81.5206	4.3884	76.9185	8.5725	5.5819	42.9544	39.1813	19.2994	12.2092	49.269	50.0082
TCGA-A2-A0T4	29.6748	4.4887	43.1182	1.7397	50.3978	7.3734	7.1693	4.7987	13.9587	74.4065	60.1082	0.5518	10.2456	28.0118	119.924	20.1578	0	0.0762	5.0504	15.339	20.6815	15.2454	242.842	28.7893	72.7273	165.002	22.4441	0.6941	25.4781	0.692	31.9213	24.371	32.449	50.6391	73.8746	59.8667	200.478	120.177	114.323	5.896	85.976	6.3179	6.105	46.9439	38.7914	29.9318	22.8548	87.2323	86.441
TCGA-A2-A0T5	9.1746	4.4692	45.4947	2.7763	46.0211	8.3097	7.0756	6.334	12.3698	50.7562	36.1682	0.3392	6.458	30.2442	69.9528	14.1701	0.0091	0.8968	5.4235	11.2351	12.1552	8.6756	212.703	14.9198	36.6879	91.8508	17.2038	0.5506	18.9893	0.04	41.0908	25.918	31.4564	33.5383	55.6818	31.5102	144.123	90.7624	102.503	6.2433	44.7249	4.6511	6.093	30.6663	37.2967	21.1929	15.1859	95.4184	70.9667
TCGA-A2-A0T6	12.5193	2.6545	19.1317	2.5917	34.3366	5.9566	8.6469	6.6193	12.5584	32.2087	36.4187	0.4854	6.22	15.0402	75.669	16.8394	0.0077	0	5.0661	10.0513	8.934	5.4762	198.344	11.4268	27.082	98.2383	27.5496	0.6627	17.1458	0.0112	38.3363	20.2778	26.5226	28.9317	37.1698	27.1019	121.794	83.0871	70.4822	4.1003	47.6421	5.2025	5.6674	24.3216	24.1267	17.0739	12.6487	56.5013	44.4243
TCGA-A2-A0T7	22.6741	4.8614	34.0891	2.4669	55.8556	8.1701	9.6525	6.7755	29.9051	65.3835	69.4281	0.6947	4.2742	13.4972	57.2373	13.6601	0.0152	0.8262	10.852	9.7577	13.3571	15.4378	273.304	23.5995	25.1434	98.6388	21.2462	0.4073	16.6622	0.1506	43.9153	19.4873	48.7389	28.0968	49.6771	23.763	118.236	50.4717	82.094	2.6759	44.0164	2.903	5.1617	29.6058	32.9916	18.6788	15.0961	68.5217	55.4481
TCGA-A2-A0YC	18.689	8.9116	41.6264	1.6544	47.0866	9.7904	12.4008	12.9372	13.9286	59.1838	60.9839	0.6909	8.3148	16.4994	67.6681	18.2064	0	0	5.9299	12.0576	16.8986	7.0741	235.133	28.2793	57.4944	95.9672	26.7651	0.5578	14.8678	0.1868	44.2081	29.46	57.2277	39.9065	54.5199	38.0176	137.219	77.7665	87.5883	6.4663	56.0121	6.6629	6.6715	43.2603	23.6148	21.5188	15.1958	61.724	68.3011
TCGA-A2-A0YD	16.5912	4.501	27.2988	2.3008	33.1778	7.0166	8.8072	6.6096	10.3911	39.9404	35.4476	0.4448	7.0718	14.6605	52.8118	14.8096	0	0.1827	4.8595	11.3681	10.1216	14.7844	168.499	13.627	29.4265	82.4564	23.1987	0.6217	14.3162	0.5489	36.3393	21.9683	30.1998	36.0111	35.9978	34.4832	118.896	60.6477	80.4906	5.8788	49.1164	4.291	4.0891	23.6439	23.3752	16.3414	10.1565	48.3449	46.2522
TCGA-A2-A0YF	13.7339	1.6537	54.6533	4.7254	43.2905	12.1572	11.6546	8.2133	20.6806	71.07	70.6722	0.618	8.5237	9.9473	44.1564	24.2342	0	2.2449	2.5723	22.5384	15.0966	21.6695	268.036	25.4501	72.5539	141.313	32.062	0.3869	21.257	0.3126	57.2981	23.993	34.2651	42.3441	53.5503	39.8814	151.028	113.886	98.5763	11.7854	83.4418	7.1129	6.4343	30.2307	19.7524	32.1775	13.9937	85.9702	61.7834
TCGA-A2-A0YG	19.7982	1.7973	39.8547	3.2827	44.0961	6.7238	12.8392	5.7404	13.9179	74.2685	64.9207	1.4703	14.8255	8.6958	46.8558	13.9056	0	0.5459	3.8674	11.3245	10.546	13.902	289.845	24.7066	40.6838	115.543	35.245	0.3448	20.8243	0.0443	31.0865	27.7832	38.4271	46.8284	60.477	47.1209	174.76	81.8966	121.817	3.6559	78.8921	7.5838	6.3695	27.9312	39.0732	26.5491	14.7953	55.4441	66.022
TCGA-A2-A0YH	20.8301	4.1401	51.7556	2.8012	49.6147	7.1824	7.1173	6.226	39.1918	82.3183	81.3322	0.8306	36.3741	14.0618	75.4615	19.0499	0.0183	6.8748	3.955	13.9682	13.9722	11.5461	256.234	32.4351	62.364	116.985	27.4465	0.5494	15.5673	0.0269	29.7211	28.4397	42.0815	33.4139	38.8005	40.7774	202.455	125.852	86.9206	5.968	87.8408	5.6378	4.8602	59.3591	20.6396	31.0088	12.293	75.9069	61.3895
TCGA-A2-A0YI	33.8524	1.2727	25.9885	2.1748	32.4937	8.0763	10.0148	5.1755	14.4022	47.6303	42.5979	0.7163	9.4218	11.4851	47.9793	13.6145	0.0075	0.7984	3.4189	14.0479	9.5902	10.5402	213.874	21.0829	40.0812	116.003	25.5675	0.4593	17.6241	0.1212	62.4135	18.7843	53.6809	39.936	64.035	29.22	129.069	75.6739	79.5867	5.3895	59.3446	6.4672	5.1647	33.2826	32.0555	21.4897	13.5622	57.2972	59.2393
TCGA-A2-A0YJ	12.9335	2.9806	33.3628	5.2176	42.4284	4.3439	10.04	5.0709	28.923	26.7248	35.5788	0.3176	6.5926	12.6653	43.4061	10.9071	0.7916	0.7636	5.943	7.0777	9.6711	9.6407	278.972	11.8351	28.5832	53.1851	37.8977	0.3842	31.9307	0.589	28.915	20.6928	37.9366	20.4377	40.6086	27.9423	79.8682	138.449	25.2182	3.8885	73.9888	2.8395	4.0825	25.3137	32.3316	14.2521	3.2391	30.7356	85.4056
TCGA-A2-A0YK	35.1551	1.6692	22.7572	2.5194	33.7779	7.4413	11.8673	5.6849	10.7636	47.632	31.4054	0.7361	6.9962	14.7241	58.5345	12.1978	0.0333	1.9557	4.2269	11.2646	16.9588	16.0577	242.352	12.6423	32.3264	82.1156	21.5419	0.4675	16.1528	0.2304	42.1873	25.889	27.4024	34.0178	38.3967	30.8824	133.443	76.9815	73.6654	4.6418	47.2288	6.1165	5.5636	31.6314	37.0899	25.8901	11.3586	63.8206	53.585
TCGA-A2-A0YL	23.3322	1.8693	27.0341	2.3085	24.3441	7.5236	9.4207	5.6635	10.6008	62.2964	35.9885	0.5367	7.2987	14.2819	59.6907	14.4471	0.013	0.278	4.179	14.3042	9.0586	7.8427	195.498	20.9659	41.003	86.0545	26.224	0.4839	20.6211	0.3365	44.3176	26.4014	25.6115	38.8542	43.2218	39.0943	129.801	76.1758	85.6575	6.3435	51.6891	4.9755	5.7936	29.2692	30.6864	20.6065	12.9374	84.2743	56.1079
TCGA-A2-A0YT	83.319	5.1517	61.8526	2.3088	34.5338	9.5868	13.3938	5.9629	22.5963	134.792	117.728	1.8106	8.1106	13.2871	57.965	22.1345	0	2.629	6.9827	20.5677	17.3383	9.1583	570.703	19.8316	46.7696	86.2652	34.0048	0.6725	20.0821	0.0753	56.2269	48.2741	61.1946	38.5728	46.8682	42.375	138.636	69.4287	75.8324	7.9744	55.4502	5.4692	6.6917	48.4385	42.6009	27.7234	20.5252	62.2341	67.1937
TCGA-A2-A1FV	21.4279	0.8381	26.1834	1.7714	16.7753	9.989	18.6095	12.467	29.1315	48.9882	65.1298	0.6115	13.2883	4.8159	34.5892	11.1029	0	0.0374	2.8782	13.4393	5.7912	2.2576	209.349	22.4958	29.899	96.3596	23.3043	0.3331	27.4237	0.2535	73.6405	23.0368	36.6445	50.0133	68.4561	29.2827	135.165	72.1061	88.19	6.1319	90.8619	18.4149	7.0218	43.1962	15.2037	25.9817	10.2701	75.7728	27.6937
TCGA-A2-A1FW	52.7743	3.5966	28.5916	2.5389	44.105	8.615	12.9463	8.5786	32.8355	43.542	67.0825	0.4172	18.907	5.7362	47.63	15.3417	0	0.0704	3.5896	8.9763	11.0849	3.569	406.819	25.0672	44.7499	105.584	22.7315	0.325	12.4428	0.0382	37.6104	26.5814	36.6482	22.535	48.7685	30.6879	108.302	54.5477	59.2102	3.5583	28.9086	4.4269	5.2322	36.521	28.6703	19.8555	12.6015	75.1665	32.9601
TCGA-A2-A1FX	24.8967	11.364	41.578	3.7804	65.504	9.7811	9.5385	9.4902	31.9254	37.6017	54.8892	0.7585	11.9438	24.3606	127.771	18.2212	0	0	2.2791	19.3441	30.826	29.1494	291.476	26.3333	32.677	101.416	24.9161	1.1799	21.6952	4.0397	101.478	29.9722	40.8733	36.4051	40.1073	48.1206	145.79	108.914	106.026	8.7797	128.411	7.3272	7.5783	47.7517	28.8189	25.5295	23.9998	84.9031	52.6041
TCGA-A2-A1FZ	21.1105	6.1885	24.9351	3.0193	27.8997	5.8321	10.2374	6.9217	12.918	83.7267	51.7291	0.5406	10.6513	14.2897	80.6437	18.1874	0.011	0.2455	7.4161	10.6189	8.8293	11.8752	204.119	14.2205	39.0789	105.089	45.0754	0.6009	14.6379	0.3487	45.0086	27.5366	34.3015	36.7535	53.7425	36.8056	121.821	75.4446	79.4755	3.9512	58.1746	6.1572	6.3332	42.7851	39.0634	17.3601	14.7155	56.2387	45.0683
TCGA-A2-A1G4	18.9282	5.964	24.1859	1.4969	44.2171	9.0826	12.4208	7.6643	17.2029	35.5703	56.8235	0.4317	8.6258	8.1874	63.7548	15.1371	0.0034	0.0129	3.2108	10.7516	18.4907	12.8091	240.959	11.3337	38.1135	74.6926	25.4547	0.3681	19.7016	0.1354	47.1172	25.306	36.3349	42.9973	45.0589	38.5815	132.984	75.5727	75.1788	5.0377	57.3691	10.1398	7.4117	36.9064	21.9416	15.6318	12.1125	65.2742	30.0278
TCGA-A2-A259	19.8623	2.1936	64.5367	1.8452	39.0549	6.594	11.3603	5.4879	36.5332	35.328	38.4915	0.6373	8.5468	13.8057	73.0547	16.9471	0.016	0.1173	5.8007	11.3032	11.739	8.8194	200.525	20.0304	46.6289	86.4198	26.5145	0.5462	21.824	0.0587	44.9827	35.8777	55.7383	34.2476	41.0439	30.5601	122.819	68.6669	83.7257	7.3011	56.2673	5.9091	7.0843	36.4373	26.6467	22.3232	12.3423	53.3818	43.9817
TCGA-A2-A25A	15.179	2.6443	26.7335	2.0418	36.1844	6.7116	7.6074	5.393	9.8818	43.4503	37.2363	0.8147	10.1737	13.7616	69.5896	13.4798	0.0203	0.1235	3.9017	13.9582	10.5131	9.5263	220.399	18.8379	33.5778	106.762	21.1306	0.5616	19.6505	0.1662	44.4392	29.4154	36.031	40.5017	45.2368	40.4187	171.222	106.467	104.272	6.4816	66.2342	6.0832	5.5631	29.6642	38.8831	25.7823	13.8421	72.0715	53.5827
TCGA-A2-A25B	13.106	4.1507	41.293	1.9724	30.9066	6.5217	12.2502	3.951	17.9528	70.1604	59.8791	0.7956	17.7409	6.7693	52.3587	16.6415	0.0043	11.7512	1.134	19.8738	7.1294	6.1223	377.522	32.4279	87.7695	99.1621	29.8369	0.2389	18.6235	0.3733	43.6587	33.6148	41.9809	43.2582	70.7263	46.2641	100.743	79.3423	80.938	4.3248	82.9824	7.405	5.0431	28.4696	33.8204	35.0352	13.6459	99.1439	41.8614
TCGA-A2-A25C	18.0036	4.8203	24.1352	3.2818	43.4746	7.1556	13.119	4.9095	14.1466	53.97	39.9538	0.472	7.6177	5.4791	48.8399	25.5892	0.0029	15.5617	2.9246	5.9896	6.57	6.5969	296.61	13.9386	58.9423	96.242	35.4681	0.3167	16.4466	1.126	28.3231	21.5141	17.6338	41.203	43.4487	27.1157	130.245	84.3367	75.5965	4.2353	44.1615	5.6102	5.1689	51.9522	28.2389	20.4237	10.3432	59.1106	29.7681
TCGA-A2-A25D	16.4538	4.4359	46.9325	1.7442	46.3718	10.797	9.4689	7.7506	21.6169	84.4474	56.612	0.6354	13.7209	14.4177	151.583	13.9701	0	1.7873	4.084	13.971	15.2113	16.4927	338.658	44.1988	96.1852	124.274	22.4545	0.45	28.5274	0.0187	63.2576	23.8798	72.6839	62.9627	72.0064	61.1433	213.827	131.9	153.819	5.5682	109.593	5.5783	10.083	48.5285	48.8595	34.7744	23.4558	118.028	73.1299
TCGA-A2-A25E	28.0605	3.7898	35.9405	5.0218	24.2216	19.6047	12.1483	6.8637	26.3678	65.5475	83.1564	0.5144	9.3446	4.7646	54.8661	12.8039	0	0.0515	5.1429	15.8327	9.2634	9.0615	294.863	41.2087	61.1657	70.9324	49.7383	0.2257	22.8773	0.1046	35.246	35.9377	71.3097	52.7526	62.8194	73.4786	163.502	102.936	64.7247	4.2728	88.0399	9.4788	6.503	53.6035	22.7722	27.9444	18.6397	82.1252	40.2323
TCGA-A2-A3KC	35.062	5.1198	19.7034	2.5247	38.7136	5.7976	7.6631	6.027	10.0219	40.118	50.7393	0.6422	8.5264	23.0317	98.5608	15.4829	0.0049	0.8484	4.965	11.0384	11.8474	18.2853	160.383	11.4036	36.8141	81.983	16.4695	0.7294	15.6535	0.1432	23.8754	15.4481	20.7298	29.5295	45.4812	40.5647	129.54	78.354	77.868	6.0686	67.1532	5.1961	5.2315	33.6205	32.5388	18.4623	14.926	67.5869	43.0831
TCGA-A2-A3KD	28.9433	3.5418	21.3154	2.2322	39.9638	6.4202	8.6615	6.3521	8.8939	36.4181	43.6193	0.5776	7.3858	21.7747	101.139	19.1003	0.0039	0.2205	3.5409	10.3019	23.1255	11.1103	212.648	15.202	19.6517	70.4331	20.4272	0.5428	15.9869	0.6506	36.4235	18.4763	41.109	30.3315	46.5447	26.3371	137.167	71.6873	70.5415	5.291	43.143	5.7138	4.2231	29.2236	22.7729	17.8674	12.5141	57.3114	32.439
TCGA-A2-A3XV	4.0459	12.904	97.001	1.4388	154.692	11.33	5.3776	15.1438	10.5933	63.4182	31.1529	1.4407	47.2097	198.785	570.561	26.5455	0	0.0443	9.6759	30.6622	63.5723	23.7521	366.44	65.6196	108.314	189.786	9.1459	1.8408	16.9983	0	61.2902	32.5311	82.2636	88.8682	236.218	149	508.579	386.376	285.761	30.1216	103.882	4.9613	9.4396	45.4121	209.875	68.2596	61.278	118.686	255.046
TCGA-A2-A3XW	8.0414	23.8974	34.9802	1.8862	84.3034	4.4859	3.5796	9.3946	10.4684	58.6931	94.6508	0.9437	13.7422	94.9734	339.757	8.5013	0.0041	0.0852	10.8351	23.9475	33.3458	24.0714	297.445	32.2829	41.7077	91.8514	8.362	2.1396	13.8318	0.3728	29.3774	30.075	62.7353	33.2852	72.7324	56.8878	246.811	158.169	101.204	7.181	140.196	2.3956	6.5255	43.4905	115.566	22.0234	29.2287	106.843	143.199
TCGA-A2-A3Y0	10.9557	7.7105	67.5195	2.7542	100.108	4.6937	7.6224	3.1271	13.6615	54.5225	71.8762	0.3733	25.8409	45.1903	249.393	10.8549	0.0411	15.286	5.9754	23.3108	44.6674	26.7721	438.836	22.4975	50.6254	113.301	13.178	1.3876	32.167	0.1027	70.8023	43.7526	110.907	60.2904	79.4845	63.7518	151.299	181.262	97.6527	7.4461	169.289	5.1141	8.7515	17.4491	132.291	28.2685	26.1611	105.324	76.8794
TCGA-A2-A4RW	26.6929	2.7485	21.6729	2.1844	26.3378	8.1951	7.4997	8.1541	12.168	47.414	96.2362	0.7232	8.3218	22.2767	98.3128	14.1183	0.0328	1.2187	5.8055	8.9388	13.1577	14.6492	192.65	13.0299	48.336	108.315	21.6507	0.833	16.5234	0.1567	35.0531	15.2076	90.0594	28.2826	53.9921	23.9987	94.5182	81.9851	40.63	5.6326	67.387	4.8306	5.634	32.9093	44.3104	17.1865	10.9461	52.8739	44.8949
TCGA-A2-A4RX	7.4762	3.471	22.0513	2.3837	73.0371	3.8847	7.6651	9.1909	10.4743	39.724	32.5277	0.5392	3.9531	22.941	75.9014	15.6498	0	0.9635	3.4497	5.017	12.5651	13.0177	165.654	6.8791	33.6256	78.8183	25.8713	0.7671	10.2416	0.1247	45.0087	22.9649	24.9531	18.4691	43.6925	23.4901	81.7252	70.9557	71.0884	3.2398	30.7338	3.1026	4.7705	32.9175	45.0464	26.4497	8.6793	23.6943	41.5994
TCGA-A2-A4RY	16.6243	6.1466	17.6549	2.2094	41.8031	7.0939	6.7061	9.3174	11.4718	37.6594	40.324	0.4288	5.6265	19.6007	99.8087	9.8991	0.0551	1.6795	7.1942	10.0876	13.3194	16.519	191.38	9.1627	22.0694	79.1712	16.5875	1.0838	15.1308	0.4447	32.6641	18.044	30.9161	19.7279	36.7303	21.9749	83.2815	63.2236	57.197	4.9246	43.0882	4.903	6.5677	26.8465	38.9597	14.182	13.4961	66.9512	32.5033
TCGA-A2-A4S0	12.8246	8.1861	30.6392	1.8637	52.6118	7.2275	11.4783	19.6863	19.5795	45.5101	184.405	1.014	8.0747	27.3952	77.9882	21.1664	0.007	0.0067	9.5725	12.7447	19.232	27.1308	326.068	10.3048	43.5454	74.6403	29.5229	0.8352	17.4624	0.031	39.1021	27.3137	81.423	29.0627	47.9715	22.4702	109.792	61.1354	61.0214	4.9678	44.3516	7.7834	8.2696	56.6702	45.2544	13.6569	17.0844	54.47	47.6528
TCGA-A2-A4S1	10.8458	3.5071	42.2692	0.9518	38.0384	2.5288	4.0543	6.0705	8.6205	38.4605	42.142	1.0631	20.6584	29.2927	143.17	8.0399	0	0.0072	4.4489	13.0452	15.0064	27.1767	133.735	10.7605	49.4708	240.892	11.5388	1.09	14.0215	0.0336	27.094	19.7778	61.4225	48.813	49.5042	58.6068	249.255	109.552	103.308	5.809	82.7834	2.9947	3.8198	23.4895	49.2032	29.1492	15.6722	30.1733	48.944
TCGA-A2-A4S2	15.056	4.7807	38.5	2.7229	44.8521	5.4262	6.6844	8.3814	14.205	84.2438	51.0454	0.7408	8.4743	29.3507	138.704	12.759	0	0.5182	5.6297	13.0928	16.0716	26.8243	177.864	10.5869	36.5963	124.673	20.6494	1.4078	14.808	0.0713	19.7941	27.3791	41.7699	30.8168	68.1376	25.5676	89.5131	98.6481	99.2681	5.8233	63.408	5.3011	6.0593	35.299	39.3439	17.5465	25.4747	58.9708	41.8666
TCGA-A2-A4S3	17.5236	17.0688	58.5219	3.4506	58.4719	9.7423	12.3041	10.9785	40.0935	103.017	66.17	0.9478	13.4264	20.6808	243.803	13.9123	0.0072	4.2824	7.9536	11.0706	30.8997	31.9837	311.345	37.7323	84.2859	157.846	26.5227	0.7087	25.4792	0.0426	70.4894	27.0654	53.1989	83.4607	48.2197	40.5586	341.769	167.333	81.499	6.2676	100.976	8.0382	7.1449	30.3788	51.3273	34.2634	17.9434	87.6879	130.731
TCGA-A7-A0CD	16.3428	7.8305	33.5443	1.7336	61.4941	8.1019	8.5953	7.6036	16.6074	61.1739	51.4744	0.6557	5.948	19.5759	130.618	17.54	0	0.0988	3.881	13.3199	14.1987	13.7013	232.497	32.1411	31.1198	205.617	26.0415	0.6439	30.625	0.0383	42.7532	21.0978	22.4237	36.6588	64.9472	36.7699	179.327	105.278	128.816	6.6517	39.1037	4.8388	3.612	69.5387	26.6697	25.4048	20.5112	96.9819	53.6346
TCGA-A7-A0CG	15.6675	2.0154	23.3189	2.1222	39.8947	8.7045	10.221	4.1581	10.4764	46.5612	34.4175	0.5987	7.1437	8.2753	67.6825	16.399	0	4.4629	5.3536	10.4729	8.3207	4.9737	250.659	11.0578	42.3116	116.566	24.8273	0.3695	22.036	0.0776	51.6996	23.3714	28.3709	38.376	43.802	36.8575	134.847	101.501	92.3218	6.3059	48.5529	7.0696	5.9444	27.0371	36.753	26.4375	15.36	78.0801	33.1391
TCGA-A7-A0CJ	36.547	6.8119	46.7091	1.5696	46.2108	6.5884	10.051	5.3023	14.6339	115.181	80.1132	1.0086	19.4735	29.0127	192.554	19.1397	0.0051	0.0049	1.8546	17.5954	20.2853	6.2085	272.779	24.1779	83.9593	132.896	30.5469	0.6318	28.8905	0.3019	48.4603	57.3259	56.6225	56.6816	73.427	73.8911	111.61	105.355	120.153	14.0706	144.162	5.1567	5.3876	28.197	34.7266	15.7783	16.1836	69.0517	62.1862
TCGA-A7-A0D9	12.0875	2.1166	27.239	1.7995	49.1474	8.4359	10.7732	9.9122	24.6899	60.3018	58.6127	0.4938	8.275	11.4357	68.4956	16.3375	0	1.9451	6.1415	10.1643	10.8919	8.4244	230.458	17.6704	41.9756	80.7112	28.4634	0.5934	18.9309	2.2814	51.1558	40.1115	53.5992	35.705	31.8691	136.517	169.7	97.2494	62.7989	5.815	78.4851	8.3565	6.0554	41.1901	33.6875	21.9008	11.9803	48.682	43.3529
TCGA-A7-A0DB	11.8652	2.39767	27.1301	2.1253	36.5617	9.76697	11.4191	7.37717	9.48083	43.5281	28.9216	2.22657	11.3491	12.9272	91.6093	21.8413	0.00673333	0.0619	4.072	8.74297	8.75327	9.97393	151.758	16.4038	26.5764	101.939	38.826	0.702333	13.2968	0.0977	36.3953	17.9212	25.4504	29.6933	29.3483	37.9574	114.558	83.914	114.247	6.22213	48.0783	8.9592	7.10363	16.7326	20.7563	17.597	12.1732	35.5063	39.1596
TCGA-A7-A0DC	44.1784	2.3211	28.1353	3.56675	23.6181	9.5665	17.1548	7.7026	30.0787	13.0462	19.9471	1.38475	3.84125	3.88815	48.0972	11.7538	0.08005	0.64505	2.4843	5.0433	11.7018	4.80855	120.782	12.1494	27.6611	90.6577	30.9174	0.429	14.5297	0.3382	29.5712	19.7765	25.1339	18.2128	17.0158	29.4817	76.8457	37.0677	33.1937	5.81035	14.3665	5.07785	6.9679	25.5368	9.30665	20.8087	8.5108	21.5482	23.7429
TCGA-A7-A13E	10.9277	0.732733	22.2504	4.36043	46.2963	5.25863	11.3403	5.3315	14.8563	31.7989	19.3584	0.967733	8.56937	7.17393	98.8286	9.7666	0.3588	20.7834	7.61523	11.8995	6.96373	4.0589	164.6	13.5773	42.4824	53.0991	35.3778	0.5154	23.1186	1.3036	28.2019	26.8462	29.5275	26.7124	26.4308	25.0292	101.028	228.43	45.3681	3.52143	48.8781	7.1353	4.4626	19.4862	33.959	15.5377	5.43303	23.8655	38.8811
TCGA-A7-A13F	16.3727	7.2357	27.293	2.7451	78.3292	8.146	9.3086	7.5729	16.8015	75.7302	112.145	0.6105	13.3149	21.6292	131.98	8.2787	0.005	4.6095	7.1585	15.9374	17.2171	13.428	260.834	39.3295	35.5915	117.436	26.123	0.7255	16.7507	1.782	52.144	18.2379	78.8128	53.0397	53.5824	175.942	237.604	145.404	110.466	5.7766	93.7531	7.1717	6.5832	47.8691	41.2845	30.999	29.0957	92.3023	48.9566
TCGA-A7-A13G	17.8247	1.0984	12.7492	4.0481	16.103	10.1798	14.559	9.8436	7.068	19.8902	22.2123	2.6826	2.0017	6.1844	23.1516	9.6111	0.1201	2.2366	4.7641	6.1614	7.6845	9.7382	68.6507	8.0038	21.6945	58.7451	17.514	0.5459	8.9542	1.775	23.2909	17.4253	13.3254	17.2347	18.392	19.5998	47.7825	37.4307	23.8535	4.5354	12.143	1.6028	7.0893	20.3378	9.5396	15.8556	5.3636	25.8614	18.1178
TCGA-A7-A13H	18.2953	5.1197	32.5308	1.8139	48.665	6.8397	6.8223	10.0691	14.4061	38.5994	61.5231	0.8786	7.9623	27.5619	131.361	13.2447	0	0.6702	5.3321	12.3026	15.8915	35.417	181.695	7.9579	34.06	100.245	18.9592	1.0375	14.6629	0.2094	41.1967	26.9716	46.8941	26.8905	46.4836	28.8571	109.829	75.4731	67.6415	6.5887	67.2724	5.6394	7.2282	24.9652	34.1735	16.9862	16.6987	61.7388	48.8896
TCGA-A7-A26E	6.23227	1.5023	23.5294	1.82113	27.8785	7.832	15.1937	6.22553	14.7934	81.8476	32.9306	1.08583	10.6273	3.8325	67.8198	16.8278	0.0125667	0.0621	2.68967	13.1783	4.0515	4.06317	159.357	24.3411	44.186	84.5704	38.3906	0.372267	16.5448	0.5055	39.4007	19.9128	23.5015	43.8351	39.128	26.055	134.225	69.2887	88.0517	4.59453	28.0033	10.8397	9.0221	20.5472	20.2835	23.0907	11.3546	38.6916	46.4666
TCGA-A7-A26H	24.289	3.6002	35.1515	1.6378	21.9056	7.3756	10.0736	12.1734	14.6215	85.5413	41.8778	0.3402	6.1073	12.1454	53.0929	15.415	0.0031	0.4907	5.0427	11.0271	6.889	14.9558	186.779	12.3149	36.654	87.3826	32.5006	0.4015	13.0411	0.4373	46.5758	21.9508	25.4843	38.5165	39.5443	26.4223	108.316	56.3849	83.4054	4.0178	43.7198	5.8498	4.6709	40.4057	27.9434	16.092	9.1153	59.8628	34.482
TCGA-A7-A26J	15.3973	3.6005	29.4698	4.0882	33.6365	10.3252	14.5564	5.98593	16.6716	46.7372	33.7472	1.4694	7.5059	5.73413	67.718	15.3399	0.0314333	0.309733	1.7721	10.2049	21.6301	22.1416	203.42	34.4743	51.0811	99.0978	31.1045	0.430033	14.1614	0.402333	23.9563	28.3203	33.3608	26.6459	37.7628	28.8382	88.7256	61.567	75.426	4.44837	28.0628	7.47817	7.08613	18.4739	18.2717	15.8344	13.9825	39.8622	42.5045
TCGA-A7-A2KD	15.5487	6.2214	25.6923	1.6746	27.7927	7.0874	9.7757	13.1594	10.6114	37.5737	46.2313	0.4747	7.9609	8.4894	343.242	15.7967	0	0.5973	4.3506	12.9956	10.7838	10.627	170.753	19.4033	50.1827	91.4869	18.3496	0.3957	15.2243	0.0367	37.9827	17.323	32.7898	67.3457	65.0274	40.1017	179.816	64.3039	60.5755	2.6048	42.533	8.7286	4.2311	35.0842	27.4215	29.6995	12.4431	51.4789	32.0095
TCGA-A7-A3IY	13.4538	9.281	41.2207	2.5625	45.7213	7.0064	7.2385	4.6773	14.3767	62.0719	59.1248	0.5843	13.5002	23.8972	158.983	20.8242	0.0045	0.1074	4.318	20.1407	16.6661	17.5175	274.082	17.2039	38.2427	145.923	17.9555	0.6868	25.9746	0.0534	54.8484	35.0664	59.3201	56.5523	73.9214	68.2399	233.18	123.522	148.941	7.0565	68.8103	8.4202	6.6746	57.8507	76.2445	32.3353	24.1396	87.0794	64.4238
TCGA-A7-A3IZ	16.7732	6.2214	22.64	3.0749	39.8146	6.2237	11.5581	7.0804	16.3489	38.6308	79.1792	0.6823	5.6957	20.0202	100.309	14.5804	0	0.0042	5.9683	14.4521	34.711	36.0163	235.566	22.4477	33.8008	104.857	24.5236	0.6948	8.5324	0.0131	39.3501	21.8501	51.2834	35.6988	55.5044	30.9708	138.166	70.3118	88.7491	6.2313	59.8869	3.8684	5.8073	37.324	24.2427	19.6256	17.0305	61.9538	37.2678
TCGA-A7-A3J0	22.5277	11.4615	28.3919	3.0708	46.7527	6.8669	9.61	14.6038	20.9909	37.2914	82.1047	0.844	9.299	37.6391	143.01	19.6063	0.0098	0.1552	6.7935	7.9767	22.0517	10.7801	260.743	18.3999	47.7985	64.9717	21.0893	0.8291	15.7443	0.3084	37.0908	23.6863	53.1466	33.1304	60.3002	26.2724	103.757	93.8257	61.5883	8.2769	52.3704	6.4357	4.7528	40.9085	43.7482	18.5062	13.8667	57.1547	43.8257
TCGA-A7-A3J1	20.9037	4.9542	24.1409	2.9529	51.9019	8.7372	7.7003	7.2622	12.429	41.1363	64.6515	0.9639	8.8006	28.5902	114.904	7.9975	0.0072	0.555	8.231	13.0385	17.5741	26.368	203.47	25.3239	23.6996	102.975	17.7933	1.101	12.1398	0.2287	35.1909	28.2207	23.821	28.7612	49.7664	28.0793	128.869	94.7308	75.4076	6.6577	75.5751	4.773	5.3102	31.1926	30.1758	23.1803	16.7933	66.5753	49.5845
TCGA-A7-A3RF	13.1962	10.0288	44.9909	2.6422	76.5257	8.037	10.9895	20.5788	23.9316	60.5128	161.357	0.6335	11.0864	66.6988	160.819	20.1662	0.004	0	12.5296	16.8544	28.0254	21.0103	545.948	19.9971	69.2487	99.7901	28.4225	1.1739	18.8344	0.0118	54.5962	41.051	140.559	33.9646	72.7332	41.5629	179.178	126.038	107.269	7.3255	113.302	5.6017	8.4382	64.8403	79.5897	24.4754	21.4965	106.037	77.7337
TCGA-A7-A425	33.5169	4.2312	50.0208	2.5997	71.7554	5.294	5.0222	7.5406	11.2201	66.4826	84.8019	1.2391	17.8307	41.5131	223.098	11.4812	0.0195	1.3444	7.2829	16.4256	41.2333	53.1007	229.457	31.0271	76.8601	125.515	12.6227	2.0501	14.3162	1.151	30.7689	26.8231	71.7421	39.8495	72.0781	53.0246	243.82	127.436	143.889	9.9781	97.9541	5.0089	6.089	41.3768	69.2645	36.0674	45.6918	105.965	68.6451
TCGA-A7-A426	15.1512	7.7021	39.6539	2.3035	52.8983	6.2949	5.6213	6.1814	15.4357	49.6995	53.2736	0.6731	10.7573	37.0361	153.122	12.1114	0.0574	0.1195	7.1836	18.0581	22.6688	28.8772	191.483	16.8538	31.2072	108.186	12.5064	1.3401	16.4408	0.7985	34.8776	29.1252	50.6574	30.8474	48.967	42.1105	159.286	102.114	100.482	7.6319	62.6617	5.2346	8.2125	28.8965	48.9398	21.7044	18.3702	76.949	67.972
TCGA-A7-A4SA	26.3166	9.4724	33.5782	1.6377	32.9021	5.5786	6.2811	8.7077	15.7904	60.9058	88.9737	0.3236	15.1932	31.6777	141.825	15.9749	0.0216	2.3833	6.1332	12.0805	18.3837	17.2277	233.7	13.9464	49.5154	65.9717	17.7074	1.047	17.0644	0.0423	40.5653	18.4512	54.7674	30.5525	61.3674	43.1753	124.933	125.229	83.5603	5.6636	94.7478	3.5281	4.6056	18.8789	37.6851	23.8021	21.6994	57.3573	71.9554
TCGA-A7-A4SB	13.3942	2.5977	32.57	1.7476	42.9414	3.8293	6.3897	8.1252	12.4349	40.1036	77.4951	0.3835	9.7497	20.4463	112.401	10.0559	0.0217	0.0411	3.5628	17.6983	18.8595	32.2742	195.27	22.0438	53.3315	119.635	18.1697	1.0304	16.2469	0.0425	35.1674	19.434	86.9429	29.8241	40.2956	33.9603	173.029	83.1273	92.1674	4.5732	70.9475	10.6275	5.0351	43.7927	38.0107	25.491	31.9439	68.371	53.1271
TCGA-A7-A4SC	18.2612	3.9068	25.3497	1.6201	42.6667	5.1802	8.1995	7.5375	10.0439	37.6718	41.5224	0.3986	7.6328	25.4088	82.5984	17.4308	0	0.5929	3.7005	11.1815	16.3092	29.2904	141.665	11.6747	33.4728	86.4639	20.7121	1.0893	15.4357	0.011	23.2292	12.6389	19.8536	31.7761	42.761	24.7565	101.922	76.2111	76.2735	4.2229	46.3022	4.4202	6.9608	21.3862	31.1236	20.8924	14.6936	38.4092	53.2569
TCGA-A7-A4SF	24.3515	17.7656	55.8026	4.0825	54.2843	8.4785	10.5016	4.6177	9.9809	41.5253	98.8521	0.8512	12.6313	26.3494	111.681	17.0061	0.0078	8.549	7.0836	11.5203	22.7289	17.3542	289.765	21.626	58.5943	61.1557	20.6741	0.7669	19.2905	0	37.1163	18.9335	75.6564	40.0675	64.6927	59.6151	169.013	121.396	66.0165	4.2211	173.475	6.1387	7.0273	27.3479	56.5716	29.1324	18.8985	58.9705	93.9531
TCGA-A7-A56D	3.7521	11.97	84.0019	1.0399	69.5699	5.7749	1.79	6.1824	8.5443	115.365	67.2074	2.0779	41.9032	108.07	539.332	24.6693	0	0.4307	18.0663	19.4005	67.7509	26.0926	266.09	58.2285	113.588	278.783	12.7216	1.408	20.2342	0	25.8095	27.5716	93.0207	76.569	134.169	209.065	428.264	477.231	160.088	14.775	200.222	2.8753	5.0778	51.9249	157.292	49.1916	66.8343	127.325	253.43
TCGA-A7-A5ZW	6.9583	4.8342	32.9445	2.9459	48.7748	6.3027	6.7779	4.8278	14.3342	52.8286	32.3696	0.2706	9.1056	15.7381	106.965	19.4393	0.0114	0.6342	6.853	12.429	11.2165	10.4054	207.126	14.9301	46.2872	119.33	21.453	0.6956	24.7495	0.025	50.4363	30.5081	31.3874	37.106	54.113	33.0903	140.614	79.4258	87.3593	4.8434	44.3851	10.1912	6.0804	41.0479	45.2979	22.5591	15.9535	66.9332	38.0949
TCGA-A7-A5ZX	8.34	7.7351	31.5128	1.5041	50.48	7.381	6.0956	7.2745	15.2377	36.692	40.3833	0.4847	8.1756	27.5663	135.475	17.2217	0.0383	0.2588	7.1564	16.5713	15.7507	16.3665	186.834	14.5726	46.0519	111.069	18.0187	1.2226	23.2303	0.1125	44.7792	26.5205	33.5555	36.7827	53.2124	32.5336	126.267	88.3733	87.6826	6.1239	52.2231	7.9424	7.0865	36.917	48.5798	20.9888	21.957	76.2844	55.1696
TCGA-A7-A6VX	16.0365	5.9485	59.8375	1.2579	40.4337	5.7855	6.2593	7.2013	21.8009	60.3217	56.1886	1.0554	7.7493	17.158	80.0702	15.0173	0.0156	1.7255	6.5958	15.1431	15.4315	21.6787	145.861	15.3812	47.1042	147.132	34.2362	0.878	15.5539	0.0383	62.2178	20.5673	53.486	42.4994	106.207	33.0715	233.687	146.238	102.719	4.5666	58.4585	3.8759	4.3143	82.2299	58.608	40.6689	23.6966	46.1355	55.8066
TCGA-A8-A06N	18.5117	5.5256	34.9066	1.694	27.7863	7.0155	11.7942	24.7173	58.3035	31.4522	108.744	0.6575	7.0532	11.8771	97.5685	29.5333	0.003	0.0532	2.8113	18.071	16.295	5.926	335.561	29.945	60.6746	167.493	34.5574	0.8085	23.6512	0.0261	66.5859	31.3856	140.817	36.5954	37.8917	27.8746	164.23	69.1897	107.567	5.2852	48.6643	7.5665	4.8893	89.3161	25.7611	24.2346	21.8512	82.2149	30.5925
TCGA-A8-A06O	26.7115	2.5655	44.1073	1.9799	67.6552	8.2454	9.9283	15.032	46.8573	59.0534	62.7509	1.1561	11.2675	18.3881	138.79	21.7511	0.0199	0.1994	5.0038	18.9178	19.2539	6.9413	215.716	33.5503	46.5129	89.4512	27.9052	1.0614	13.8068	0.3739	41.8059	27.4565	41.8246	56.4617	41.3999	47.2831	228.527	140.113	126.041	7.2542	65.6958	5.3055	5.785	36.3035	30.4265	31.8357	25.8664	67.8464	42.8242
TCGA-A8-A06P	12.1953	5.4952	47.1445	2.3592	55.4849	6.9123	9.1997	9.1879	27.811	51.126	69.629	1.2345	7.8894	13.9703	98.0563	15.2088	0	0.5056	6.7217	10.779	15.9257	11.7381	228.025	25.4584	55.2466	129.955	24.3493	0.572	20.9596	0.1665	53.1533	30.451	65.2781	39.0122	45.5426	44.0038	163.405	97.4328	87.9035	5.4404	82.2785	3.9003	5.4915	27.6074	29.8414	24.914	14.5748	63.2871	43.1258
TCGA-A8-A06Q	24.1076	1.6805	51.2012	3.8792	36.6926	5.6468	11.307	7.5947	14.5673	72.6005	39.4775	2.0755	15.2218	18.5788	67.6033	11.9971	0	0.1804	2.6444	10.4248	18.3726	8.7935	356.11	19.035	34.1517	139.897	31.6089	0.4056	20.2446	0.0316	77.0511	37.1615	52.6826	40.5657	36.1341	178.584	241.538	75.6898	138.264	8.159	70.157	9.7262	6.56	29.7612	29.7407	27.0782	27.3458	72.7126	35.1541
TCGA-A8-A06R	17.7254	11.156	41.0968	1.7155	60.8424	6.1288	7.282	3.678	11.8614	81.6318	34.4541	0.3922	5.783	17.9886	191.235	15.31	0	0.0044	4.7299	12.8152	22.0193	15.3968	170.549	32.1761	45.7873	103.248	16.8674	0.5624	32.8723	0.2914	53.5137	26.5457	36.7821	69.718	76.0378	56.2212	249.686	132.799	97.9986	4.0591	78.0324	5.9827	6.3038	39.5146	61.157	31.1921	22.0012	50.6615	73.6985
TCGA-A8-A06T	18.245	4.4612	49.1274	3.3104	70.8451	12.5212	10.4033	8.8326	37.4106	72.3205	70.9345	0.8796	14.0761	14.9575	81.254	17.5069	0.0036	1.2932	8.9424	16.2203	15.9163	11.6758	396.425	44.5828	50.0927	145.294	39.0704	0.6413	15.1985	0.1491	48.0777	37.9339	69.7651	45.8864	56.7074	57.5866	276.94	88.741	145.8	7.0697	113.094	10.6811	5.1757	37.4243	30.5597	42.499	34.0696	93.917	84.9362
TCGA-A8-A06U	21.1838	6.9312	62.3291	2.5636	25.3172	5.9353	9.3113	13.5524	14.7119	83.3147	129.738	0.5118	9.048	18.4024	140.537	22.0755	0	0.4919	9.2135	20.9956	17.2141	4.1549	347.923	26.612	67.7458	390.998	64.2147	0.5938	29.8699	0.1616	29.1501	38.9992	43.1866	57.4215	78.9614	63.3788	314.331	128.962	89.2679	5.3848	45.4065	2.1026	4.5226	60.8323	41.2269	47.196	21.8194	99.0079	84.0767
TCGA-A8-A06X	25.2359	14.9866	86.8632	2.6432	39.7789	6.0636	13.1587	4.6956	21.033	71.7073	83.4641	1.6299	11.7478	19.2881	119.918	12.3931	0	0.0126	12.4876	12.7733	13.2852	9.9569	387.25	36.485	99.2577	185.772	17.5288	0.6328	35.4455	0.0491	55.1454	48.8402	71.2935	69.1558	59.6281	52.8308	304.531	114.369	78.8692	3.8915	81.7651	4.8597	4.3388	22.4776	38.0318	33.782	10.5408	67.9572	90.02
TCGA-A8-A06Y	10.9554	4.0335	43.0248	3.2357	51.8851	10.453	9.7056	6.3841	19.6674	57.5741	58.98	0.7285	9.0991	20.7177	91.1498	30.1365	0.0055	0.9445	3.7661	10.6428	14.0711	12.9319	301.564	20.6338	50.6999	143.8	35.4648	0.6109	17.2449	0.3446	32.9932	17.0907	26.1683	40.8753	78.2587	40.3172	217.153	118.26	111.249	7.3807	90.8406	7.3674	6.2958	31.9317	70.6851	32.8325	22.8162	92.568	42.9011
TCGA-A8-A06Z	16.2798	5.399	61.7194	1.3306	41.348	9.9404	8.824	16.9657	36.3315	88.1469	159.599	0.7929	12.3542	23.6699	79.6835	16.6212	0.003	0.7881	6.1824	10.9321	10.9006	16.5221	359.621	26.9058	69.0236	152.71	38.3661	0.912	13.5482	0.0347	70.2183	50.9596	186.359	44.0304	47.4328	47.8916	402.441	127.111	207.981	6.3099	85.7109	7.3111	5.0376	53.9907	37.5661	73.3023	35.5521	86.9358	71.4155
TCGA-A8-A075	20.9248	2.4769	45.2313	2.2658	60.4972	9.0723	11.4639	3.9591	21.4453	63.3171	43.1913	1.2255	5.4921	15.9604	61.4938	24.6544	0.0047	2.2015	2.4565	9.1519	14.8141	16.3841	371.547	22.2644	60.7132	90.3935	20.3845	0.5733	19.5415	0.0688	39.218	26.9999	42.958	43.5719	47.8718	41.8804	86.9969	87.4663	83.8305	3.3423	56.6954	2.9546	5.7437	30.6875	30.6817	16.2502	11.0297	65.5775	69.6315
TCGA-A8-A076	31.6522	3.5574	30.9892	1.9529	48.5245	6.4358	9.1845	5.1082	20.0191	52.1399	77.8493	0.6288	8.1556	13.4438	81.3645	21.2077	0.0037	28.4912	2.7655	14.312	9.0356	9.176	327.018	23.1422	34.4654	104.224	22.5058	0.7392	19.9874	0.3323	45.2761	17.4421	44.9362	43.5718	57.3986	72.7231	92.0571	121.069	64.7507	3.8248	65.6313	4.7366	4.7975	33.5268	33.3279	28.4215	11.3947	31.6679	48.64
TCGA-A8-A079	20.6037	6.0475	31.948	2.1728	68.4114	4.7493	9.3188	5.6562	22.4015	78.486	58.7277	0.754	9.1027	11.5001	170.449	16.7846	0.0041	0.0077	6.6783	17.8395	10.446	9.681	289.689	44.7416	33.0796	102.44	20.287	0.4538	19.0641	0.0479	50.5157	29.8732	69.9921	54.6687	67.6374	81.1442	195.358	121.988	106.98	2.996	61.7541	2.7199	3.0618	57.9921	31.0248	29.8934	16.1347	112.457	43.8986
TCGA-A8-A07B	14.1657	2.6671	18.68	1.3324	36.3618	4.4527	9.0562	4.0392	23.7701	50.4826	43.2644	0.6271	5.4188	9.5458	108.472	17.3125	0.0306	0.763	3.3721	8.7935	9.537	3.3867	301.396	43.2807	41.3222	97.4093	22.0093	0.9455	12.9403	0	48.3597	23.5827	31.4927	57.6376	49.5399	33.5197	110.597	176.661	92.6268	2.8144	24.2535	8.6137	4.6251	33.4811	36.9851	44.3859	20.4015	53.6135	54.3138
TCGA-A8-A07E	29.6945	3.654	26.1625	1.9738	45.9884	4.5331	9.7046	3.7883	9.0747	52.7615	35.799	0.4102	9.0626	15.8111	107.028	13.7824	0	1.4211	3.0014	6.5672	9.4267	8.762	270.603	15.3292	43.8665	99.829	22.4981	0.598	16.3176	0.1119	46.1482	29.1276	40.6097	35.7512	48.559	35.92	159.411	102.151	69.1538	4.8356	49.8979	4.8408	3.651	26.672	36.6297	22.3216	12.1293	57.8267	41.7588
TCGA-A8-A07F	19.5129	3.7113	31.9417	6.1157	29.0174	11.5846	10.5125	8.292	12.9905	33.355	49.8641	0.9205	8.8248	10.3415	49.2299	11.6814	0	0.0219	4.0741	7.442	9.4904	11.4564	209.538	15.3163	41.681	92.1922	23.4501	0.3365	10.5695	0.0339	26.6066	17.4683	22.5252	23.4211	58.2294	25.2292	123.551	57.8922	56.2371	3.6911	58.4222	7.9968	3.6329	22.544	20.1003	19.1867	10.8454	42.8261	23.4633
TCGA-A8-A07G	10.8824	2.4915	27.8624	1.8113	30.4038	6.2506	7.9981	7.2303	10.7121	96.4108	34.9746	0.5502	8.567	11.4987	59.6048	35.5908	0	0.5408	3.5318	12.8152	9.6025	7.0408	266.341	25.3008	45.4772	152.791	26.7263	0.2082	18.8747	0.0511	49.4608	21.9244	28.2049	35.2653	37.0007	44.1399	146.979	70.7056	139.038	6.4385	53.5961	3.4204	4.3025	37.2608	29.6929	16.7591	23.2494	76.5515	38.3393
TCGA-A8-A07I	28.9348	1.6126	19.7708	2.3648	37.0826	5.2018	7.3545	6.4955	12.2098	48.4066	43.0526	0.4613	2.5026	11.1534	61.0252	14.2744	0	0.0053	8.2306	8.6467	8.5207	5.8726	211.607	16.2984	40.7478	80.989	22.4292	0.7755	13.4763	0	26.2392	26.6938	29.6958	32.3594	49.6915	33.5312	145.445	117.051	44.8422	2.787	46.7823	2.6028	3.8681	27.3178	27.893	22.6636	8.3171	51.8027	32.9343
TCGA-A8-A07J	7.6329	4.7089	38.3176	3.0761	27.6883	8.1334	7.6429	10.301	14.6636	54.0981	61	0.8101	10.5493	17.9863	78.3526	19.8908	0	0	7.8356	11.5659	12.5857	17.0637	237.023	23.917	27.6349	198.874	35.6476	0.6286	17.2718	0	45.8304	29.3933	34.4336	43.061	51.225	41.3948	183.565	87.8312	96.3368	5.9589	81.6317	5.3118	5.1009	32.6011	30.8155	26.2907	15.4317	71.6329	53.1271
TCGA-A8-A07L	15.4593	6.4116	43.6854	3.5287	62.9103	9.8372	10.8676	6.784	20.9402	99.0485	56.3754	0.3779	7.9022	14.5894	62.0784	11.638	0	1.037	1.7908	14.989	15.575	10.9855	299.784	27.046	33.9254	100.99	32.1494	0.5443	23.1432	0.0206	57.2974	23.0846	55.6063	54.4867	93.3682	43.7211	155.356	110.599	97.8864	5.0329	78.1906	3.815	3.1144	85.022	27.3201	25.2009	18.7539	69.8472	51.4913
TCGA-A8-A07P	8.8497	11.368	80.5231	4.579	67.4699	8.7577	8.6134	9.2612	29.2606	61.4356	70.7235	0.5635	15.4682	16.4641	150.269	22.4613	0	1.8245	6.2584	13.4616	15.7288	4.7943	402.826	45.1871	105.441	189.537	30.1445	0.7397	31.3655	0.0434	70.9457	23.1163	116.926	67.4813	74.6413	56.9714	225.961	112.759	153.428	7.1419	108.702	9.7816	5.6462	55.4112	32.3641	33.4398	30.348	70.8285	61.1457
TCGA-A8-A07S	11.1057	10.7078	39.6888	3.0723	57.2836	9.1476	13.58	7.7761	12.6608	68.4224	55.7437	0.6295	9.3077	19.1811	80.018	20.4084	0.0044	0.0671	5.5944	10.6646	13.1017	13.7782	299.093	27.1401	30.7239	93.1276	21.0091	0.4292	18.3399	0	52.2983	31.9143	39.7576	47.4891	60.8616	52.2649	169.558	106.75	127.043	6.2324	62.9677	5.3812	6.2195	43.7786	33.3186	26.2225	18.6463	91.6634	46.8684
TCGA-A8-A07W	84.4805	4.8212	43.9449	2.3401	59.2981	7.2521	9.2105	12.2517	62.5477	77.5002	80.9753	0.8389	8.5228	12.3632	100.181	15.8647	0.0042	3.8178	7.353	12.3662	13.9528	7.4832	353.361	40.9245	36.745	126.655	34.0528	0.799	20.6827	0.4156	48.4828	32.8544	75.3851	40.7817	61.7771	65.2939	216.833	124.055	92.7733	6.1144	73.4257	4.0561	4.064	51.6644	56.4096	34.4647	20.1299	86.4924	52.87
TCGA-A8-A07Z	9.8561	15.855	73.5938	1.9262	76.6752	8.1039	5.4088	9.033	14.7455	55.813	143.518	0.8012	17.6258	34.2812	148.014	13.0033	0.0065	0.1709	9.4568	20.1014	26.5566	24.1352	433.46	52.4847	71.5706	201.852	20.2951	1.2862	16.0321	0.0948	37.1386	43.2692	79.6779	43.3681	100.496	66.0357	357.653	157.883	127.503	6.7727	111.915	5.4581	3.7719	41.268	60.2616	43.8597	36.9878	107.859	64.1599
TCGA-A8-A081	38.8344	2.2045	55.7141	2.8567	63.5657	10.8972	20.1696	7.1624	9.8997	108.147	99.6575	0.5967	9.8066	12.616	105.427	14.7352	0.0141	27.9828	5.1067	11.4757	25.7419	11.0599	373.574	52.2725	56.0427	79.9891	61.0998	0.5836	32.19	0.9665	42.6895	24.5003	34.0013	64.9942	80.3973	63.5631	262.276	132.445	105.604	5.325	58.3659	8.2083	7.3502	42.9011	48.8361	54.6894	17.7685	74.9559	77.553
TCGA-A8-A082	13.407	21.8088	19.466	2.4152	71.0203	4.8038	13.9121	10.465	21.527	51.0175	90.5561	0.4779	3.339	13.99	97.6953	14.2419	0.0051	0.0048	6.2451	15.3555	8.2598	7.5818	226.447	17.3008	44.535	71.3096	20.9954	1.0064	14.301	2.9746	53.4477	31.2623	54.4715	48.9777	46.7381	32.9465	161.21	116.857	47.9684	3.9386	63.069	4.3031	6.4077	44.8552	36.1897	23.1712	10.8681	60.32	36.5958
TCGA-A8-A083	9.9139	5.0389	45.5851	3.0768	50.0995	8.0764	10.1613	7.6599	15.5516	122.133	65.499	0.9967	6.228	24.3872	83.0769	24.9925	0	3.0042	7.6353	22.7916	22.461	23.7428	227.64	29.9259	68.2711	251.632	45.4857	1.1104	17.2972	1.7805	26.2526	35.8725	38.0555	68.8247	84.2686	61.2703	235.92	125.775	174.388	7.9691	40.2324	3.8862	7.0361	52.5295	32.0853	36.5887	38.7287	104.791	70.2438
TCGA-A8-A084	12.423	3.6973	29.4376	2.0042	48.5176	5.9288	14.3198	6.5173	12.2567	61.281	61.7762	0.4646	9.647	19.6124	89.2916	21.6844	0.005	0.8078	5.1348	8.1144	14.0594	15.0071	300.829	16.8053	48.2095	79.1891	23.5115	0.6924	16.236	0.0954	37.8598	24.7638	37.4792	47.3278	48.173	34.6014	199.267	121.363	71.6567	5.6888	61.4643	6.3717	4.9323	46.2236	30.8135	17.6405	10.64	61.227	44.0724
TCGA-A8-A085	21.6227	5.6789	49.2692	1.622	50.1539	6.604	10.324	11.0664	13.4029	85.6116	101.818	0.622	12.7442	12.9185	139.039	8.1401	0.0084	0.0929	7.1378	13.225	20.5219	18.3662	276.31	31.5251	76.5559	105.797	30.2908	0.4082	25.1677	0.0412	43.8478	34.3959	46.3741	39.9616	62.5103	53.3137	317.233	111.023	105.774	3.2785	70.4093	5.4441	5.5321	44.2692	26.0154	22.5276	21.2407	73.2875	81.5905
TCGA-A8-A086	37.7283	17.5504	50.2945	1.2329	48.6985	7.875	7.9145	7.131	32.474	39.784	47.5192	0.8051	10.0447	20.3953	108.684	13.3302	0	0.7539	5.7594	11.1087	24.1031	18.1196	199.916	20.4544	50.6573	117.779	20.0911	0.4616	27.9795	1.4646	36.6907	28.187	53.5029	39.3067	47.2488	44.728	130.455	76.8768	109.325	5.4608	54.6163	4.9935	4.0986	35.1186	23.8138	18.1128	18.7282	65.295	40.2533
TCGA-A8-A08A	5.7296	6.1169	49.3232	3.4523	64.1489	8.2233	9.657	7.2477	12.0957	46.5083	59.2812	0.7902	13.6292	35.5499	127.831	15.6665	0	0.2424	9.1676	14.4085	20.462	17.6306	273.052	23.827	50.7634	108.148	23.3564	1.202	15.2341	0	48.3328	26.4864	43.952	37.4174	63.8078	43.4352	181.1	107.906	123.238	7.0522	73.7661	5.5458	8.3632	31.4823	94.9458	23.8342	20.2757	90.36	69.9492
TCGA-A8-A08B	34.2405	2.4373	55.3048	1.6294	29.8961	7.2915	7.4359	6.3664	8.3094	70.5896	35.022	0.8006	7.0024	15.8546	100.588	23.8553	0.0225	1.457	7.1896	6.3722	12.0628	7.1377	239.791	17.4255	69.7584	90.9881	16.7513	0.8471	19.1945	0.1156	58.492	24.4393	31.1979	57.3134	90.281	50.1598	204.291	130.743	97.3842	6.0544	53.7008	6.567	5.9923	65.2087	37.6204	36.2177	17.8826	63.7095	34.6789
TCGA-A8-A08C	20.2765	2.6002	42.4183	2.7806	54.2864	10.3906	12.8597	7.4273	12.263	51.8181	32.4207	0.7884	7.5508	16.2736	55.8833	17.6892	0	0.0042	5.2704	11.3544	10.3758	9.8657	208.71	14.6132	51.7612	81.124	28.2932	0.5053	14.1375	0.0065	38.7466	23.406	23.7302	36.6855	55.887	29.7524	140.876	62.8283	94.2528	6.1746	45.5699	8.0883	5.2869	29.6753	19.929	18.4469	11.4962	64.7255	40.9154
TCGA-A8-A08F	27.0401	6.1362	33.9568	2.3621	70.6986	4.2635	11.9153	11.9687	18.9357	84.8361	84.8816	0.7014	6.5749	13.2388	192.221	16.7447	0.0055	0.3636	2.2603	9.0431	18.7207	13.6355	289.919	65.9722	50.3184	124.008	20.8256	0.8475	22.3947	1.5888	53.8917	24.7567	49.7379	69.3544	53.7635	67.6626	291.487	146.202	43.5366	4.0094	127.79	4.6604	8.4136	70.8508	33.4023	37.4516	16.8426	89.5762	47.4142
TCGA-A8-A08G	19.5185	7.0922	38.0035	3.9649	51.1858	7.0824	9.0868	11.8656	16.8512	60.713	164.334	0.7084	12.2172	22.8423	77.6569	13.5748	0.0323	0.1801	5.5965	16.7933	35.8158	30.2864	340.317	29.217	56.4838	133.253	23.8558	0.9231	16.3553	0.4644	54.4332	33.9388	81.2416	41.2344	49.8615	57.6654	200.001	78.0612	96.1686	5.654	77.8846	5.9943	5.4652	32.418	30.2897	24.3502	22.471	66.1967	43.5822
TCGA-A8-A08H	28.1492	4.1319	30.2231	2.1065	48.7072	7.1411	8.4229	8.022	12.5892	34.9481	37.1438	0.6028	10.0512	21.6932	88.0865	13.5143	0	0.0775	4.6688	9.0086	11.1305	23.5497	251.66	14.0176	36.5685	119.116	28.2926	0.5258	19.1344	0.0882	58.9786	30.6921	40.7942	42.1283	46.4784	50.3626	166.238	91.4286	78.1104	4.7056	103.924	3.3962	4.183	38.0748	45.9717	26.425	13.2396	62.512	48.2999
TCGA-A8-A08I	12.4262	2.3012	26.0388	2.8305	43.9932	9.2552	9.2917	9.5496	12.8816	29.9254	56.9567	0.8168	7.4446	8.4644	49.4074	16.2386	0.0111	0.9871	3.654	6.5493	10.2344	15.1786	213.548	13.1686	28.7585	72.8799	35.555	0.4562	16.8353	0.1586	28.9523	40.1014	48.0683	27.7969	31.104	28.2578	183.511	101.936	59.7908	2.4051	59.2602	5.0656	3.8514	24.1653	40.4401	18.7149	10.8051	43.7	30.3692
TCGA-A8-A08J	39.5755	5.7189	51.854	2.3282	78.4515	8.2227	7.9497	6.1998	30.1452	78.5217	81.425	0.9418	13.2395	15.8544	87.8524	20.3995	0	4.1168	3.0328	19.1018	22.2045	19.3889	429.796	56.4982	56.662	161.651	23.7851	0.7848	21.774	0.0588	47.6641	26.9186	52.542	44.5501	72.9379	94.1558	263.017	118.898	124.187	6.2871	99.1567	6.462	8.3677	44.8924	51.6383	36.1046	19.7228	95.5581	78.8477
TCGA-A8-A08L	31.9062	6.1471	52.6931	2.339	40.914	6.5537	19.0076	16.1115	14.8021	64.8303	67.0177	1.4949	23.1138	29.4403	179.776	12.5761	0.0081	1.5327	6.4813	9.4792	20.4747	10.4802	411.955	26.8413	121.072	67.5545	40.5675	1.0075	28.1197	0.1076	35.5595	40.5178	75.2364	118.349	110.185	67.7532	293.983	106.068	89.1527	8.6729	117.78	9.3894	6.9126	64.5076	46.9199	40.4369	22.5729	93.7898	99.5551
TCGA-A8-A08O	18.7824	1.3787	38.5805	2.9012	36.5862	5.6701	7.3402	8.5238	13.6894	51.9018	48.7601	0.6327	9.83	9.1645	42.3022	9.648	0.023	0.3049	5.2838	11.8785	9.8585	11.2594	306.454	23.2402	31.7156	103.581	22.8646	0.3041	15.6904	0.0423	50.1273	48.8555	53.7283	27.3643	50.2659	27.9314	165.484	95.3845	87.7672	3.4041	50.3551	8.0686	7.9909	24.7952	21.8647	21.1532	14.836	55.0145	51.2015
TCGA-A8-A08P	62.6296	3.8784	47.4227	2.89	56.7357	5.8335	14.1951	6.956	15.7419	56.5157	47.127	1.3678	8.5644	21.3611	70.2685	18.7924	0.0055	3.4885	3.5042	11.827	20.2301	18.8984	320.776	42.0819	53.7779	117.541	30.1211	0.5743	25.6484	0.0484	47.4361	31.7906	46.0429	46.0503	57.9419	67.0153	180.067	114.988	86.6785	5.56	83.2747	5.0693	4.7663	57.3464	35.3981	25.7329	13.7399	75.1552	58.6438
TCGA-A8-A08S	17.7039	7.2671	36.6708	1.0044	46.2333	9.2018	7.7736	9.582	30.0153	99.5164	52.3563	0.6718	7.0206	13.3409	80.738	35.2158	0	2.2542	5.3616	17.1052	11.3262	8.7116	296.009	34.5089	72.2901	118.891	29.5404	0.3979	21.3767	0.0172	26.6962	16.4391	22.5145	42.0443	70.2266	44.6203	178.024	73.9402	108.536	5.5035	53.1121	3.6891	4.2126	40.9682	24.9421	23.2824	18.8895	86.2341	41.7844
TCGA-A8-A08T	10.4019	2.9122	42.6751	3.0953	48.5877	7.7217	11.111	7.1692	11.6723	63.1231	50.3506	0.8792	6.9465	18.1578	69.2381	17.8455	0.0043	2.6995	3.7493	17.8325	10.374	12.4748	210.397	16.8282	40.4503	81.0756	25.8874	0.6255	24.5832	0.3399	43.4197	26.2174	35.8005	32.7162	53.6405	27.737	131.98	73.6035	97.604	5.7884	49.3359	6.5486	6.1444	38.7715	27.1494	16.5667	11.7601	72.7209	53.9408
TCGA-A8-A08Z	17.874	3.3082	28.9538	3.025	32.3962	7.6027	9.2435	6.8365	10.4825	44.7784	38.6153	0.6936	7.6998	12.0665	48.4957	15.6265	0	0.0244	4.3435	9.1369	7.9974	12.8817	214.61	15.89	34.6607	86.0837	27.6776	0.5248	10.4383	0.2086	40.5483	25.5725	29.5264	33.8656	42.4838	36.2928	120.662	58.4872	75.8201	4.8407	56.8362	4.5277	5.628	26.3623	20.8657	15.8382	10.2194	45.8926	34.083
TCGA-A8-A090	22.9504	7.8655	44.3809	3.1275	53.6125	11.1052	12.6975	11.7815	20.1588	44.8556	66.4359	0.4118	8.5453	17.3206	85.9633	15.3601	0	0.0197	5.0906	12.6585	13.1988	19.7635	254.553	21.0049	57.1939	139.879	41.8044	0.7017	18.8417	0.0916	42.5914	28.1047	35.9544	49.0673	35.1081	38.3848	138.285	76.4755	77.5176	4.9532	71.505	7.5766	5.3767	51.1368	23.2969	21.9672	19.4938	58.403	37.0833
TCGA-A8-A091	43.568	3.5016	34.5174	2.1146	33.2609	7.2254	12.1566	12.7672	21.2789	33.5271	86.3115	0.4261	7.6102	10.132	57.475	16.9864	0.0029	0.2139	2.2098	11.2154	5.7422	4.305	278.661	12.6286	37.91	72.484	33.2452	0.6238	17.2736	0.1337	32.69	20.803	39.8023	23.594	40.6106	67.6633	123.409	49.7758	68.9308	4.916	53.674	7.0759	5.6907	47.6375	18.945	16.7776	9.117	51.1022	35.5885
TCGA-A8-A092	25.0225	4.2204	48.0972	2.3815	60.4906	11.3106	4.9894	11.882	25.6351	51.8955	46.8908	0.6231	12.9055	15.2073	114.253	16.8394	0	6.3783	4.3033	12.1085	14.0985	8.4011	310.126	38.5395	50.1735	86.7036	24.2593	0.5187	15.0112	0.0445	37.7586	23.3483	35.8065	37.2974	62.826	59.9939	218.82	133.464	114.062	4.8835	61.9303	5.0876	5.0172	30.5317	30.1626	28.9755	18.3261	85.9873	49.6714
TCGA-A8-A093	10.1978	5.2147	51.0274	1.7521	51.2218	6.2017	6.5186	9.586	11.3933	63.49	53.7558	0.758	12.987	21.8187	120.904	15.2079	0	0.0116	4.2342	10.7224	6.4742	6.6532	177.422	23.7729	47.8289	113.652	28.5784	0.797	18.3025	0.2219	43.1604	24.3983	36.0595	34.8759	61.8253	34.0995	149.518	107.753	118.547	6.8738	70.1673	7.008	6.276	27.6718	31.2948	19.4027	17.2722	78.8475	47.167
TCGA-A8-A094	22.339	2.1298	33.0242	1.6757	33.6927	4.7661	15.8011	5.4479	21.9672	42.0667	186.603	2.0271	8.6831	13.5614	117.974	15.843	0.0164	21.2537	5.4068	12.8649	11.7847	8.9726	347.179	37.3405	67.5463	89.855	23.9907	1.2732	29.4906	0.4347	43.5383	30.1529	50.2801	58.9178	84.2466	48.476	259.921	173.662	91.1641	6.5733	54.925	5.409	6.1164	71.1218	57.9158	39.588	14.7954	58.2275	54.9436
TCGA-A8-A095	16.8894	7.874	39.4886	2.6546	38.6495	7.1767	13.9196	6.272	9.1786	64.5313	33.5255	0.8421	10.322	13.5324	58.0999	18.0615	0	0.5037	4.7378	12.8039	12.6416	10.7165	203.047	18.38	39.3021	91.5092	26.3584	0.6517	18.1822	0.1746	49.4329	27.4921	27.5588	47.0381	47.196	46.7506	149.163	85.3884	123.305	6.0837	45.0512	8.4523	5.7251	25.6862	37.5391	20.9802	14.4318	64.622	38.0335
TCGA-A8-A096	16.6061	7.4326	20.9485	2.7426	37.1585	6.3645	10.4095	5.52	9.8115	54.686	43.737	0.5645	4.3763	15.9876	69.881	14.7099	0	0.0026	4.7472	13.9555	10.0249	13.7057	196.771	16.9868	43.2139	84.8576	19.9891	0.6081	18.7328	0.004	48.3045	24.8303	25.7737	37.8034	42.3498	39.4029	150.631	83.6456	85.0912	4.1742	41.9312	2.7183	4.5585	35.3651	21.54	21.3246	12.2902	69.6482	40.9128
TCGA-A8-A097	29.3038	4.3706	29.3307	2.1477	52.485	4.9765	8.5953	8.5321	5.7006	34.5394	46.2108	0.6527	7.6201	8.2185	106.912	23.4334	0.0032	0.1616	2.7709	10.7007	12.2068	9.0761	179.168	17.8606	22.9429	108.46	23.2158	0.4469	19.6649	0.2272	55.6765	16.0906	26.5257	32.3091	45.0092	36.3801	171.643	77.0776	97.5187	4.4423	75.1292	4.5479	4.1133	42.346	23.132	21.311	16.8134	45.0389	28.9933
TCGA-A8-A099	30.5141	3.7849	34.9431	3.0323	52.9708	8.2506	12.6008	5.7768	9.6735	78.8083	61.1104	0.6859	6.5952	16.0659	88.6174	13.7686	0	0.0554	1.7741	19.4596	13.2447	14.8478	323.014	26.6322	77.0186	105.499	39.0823	0.9145	20.9577	0.1375	35.9838	17.7348	20.3184	61.4953	73.6959	36.6317	220.094	110.164	96.5145	5.1707	36.7318	4.4647	5.7951	65.1947	18.5826	36.7393	22.83	94.0529	62.8214
TCGA-A8-A09A	23.1153	3.116	25.3628	2.6807	24.9411	7.5539	11.3998	9.5945	24.1648	32.9135	74.9014	0.739	8.0955	10.4235	51.5186	9.4261	0	13.8317	3.6387	9.5886	10.8822	6.2496	237.276	18.6427	58.9554	101.494	24.6034	0.3546	15.1809	0.1493	44.1419	18.1833	29.9909	32.721	53.8203	37.6514	130.415	66.2419	40.8868	4.5467	62.3382	7.3468	4.9325	56.0728	26.0399	14.6105	7.937	50.4306	29.1901
TCGA-A8-A09B	14.0448	6.6938	43.4358	3.614	54.0491	9.3277	8.0955	11.3019	13.9688	56.4748	55.4579	0.6017	9.8336	20.8679	101.133	16.1546	0.0132	0.2823	5.7816	11.8551	11.4514	12.3984	205.167	21.6872	49.8253	112.725	26.1384	1.0977	13.157	0.1676	34.9973	20.5849	41.9358	35.4659	38.5887	30.4263	177.769	95.7289	101.594	7.7478	64.2642	5.7556	5.6694	39.4142	32.104	24.3559	21.6873	62.3222	53.0557
TCGA-A8-A09C	53.6178	5.4477	33.8439	2.3276	50.7714	7.888	8.8107	4.1896	14.6481	40.4158	33.3954	0.8836	11.9897	17.0079	112.37	23.595	0.0087	0.2332	3.5236	10.1666	29.2319	30.9343	302.905	29.6252	35.9405	93.8337	25.5798	0.43	19.6755	0.0318	36.1062	21.2073	30.2139	34.2875	50.4298	40.3906	106.087	86.8417	81.9736	3.7188	66.6279	6.3903	7.4825	30.0952	41.4675	14.9374	16.7012	108.749	50.3095
TCGA-A8-A09D	13.9169	7.2546	35.7139	2.9184	56.7009	4.8854	8.9924	4.6433	13.0454	51.7202	49.7166	0.8057	13.8862	21.2273	108.582	9.6614	0.0143	18.3624	3.2652	12.2274	11.8287	7.8411	263.727	18.7914	53.1585	84.5889	26.0332	0.7303	16.2392	0.5737	33.4948	35.4713	61.137	30.4933	55.6803	67.8337	159.569	91.5858	95.6531	5.8958	69.9919	4.6316	5.9026	55.2767	64.5512	28.1605	13.1495	51.637	34.2591
TCGA-A8-A09E	7.5153	7.9949	58.4897	3.4249	81.6511	4.918	9.9824	8.1538	24.6565	66.3254	83.9001	0.6429	15.8243	34.5303	193.132	18.7638	0	0	4.4418	16.9529	7.6207	6.7771	313.359	33.3857	50.6618	154.733	35.1465	1.0015	20.9001	0.2849	33.6316	20.3237	31.1136	52.3028	80.913	61.7714	257.396	157.802	127.141	9.085	102.881	5.476	7.3092	57.1779	53.1261	34.5128	27.5046	85.1023	86.0909
TCGA-A8-A09G	79.2772	2.9684	33.6049	2.543	62.5218	7.0626	11.8462	12.6725	9.4972	78.9391	43.8988	1.0779	14.5185	9.901	71.6421	18.1592	0	2.1887	4.8509	8.8695	12.9763	7.4884	363.197	26.4646	77.4841	97.6972	20.1147	0.4328	12.9556	0.0164	64.7308	24.2728	55.115	49.5673	68.0464	27.0845	209.185	165.288	126.673	3.5572	53.4281	6.7109	4.2661	31.7474	31.6804	41.4377	14.7913	55.4813	54.954
TCGA-A8-A09I	50.6653	1.9377	48.0511	2.2709	29.8374	7.3134	12.8655	3.96	13.0224	62.4913	57.8441	0.6914	13.0601	13.8052	59.8692	14.6372	0.0025	0.3596	6.2862	19.0538	14.9015	14.8039	439.127	36.3031	71.7651	113.11	25.548	0.523	19.3517	0.0814	33.9487	23.7735	35.4434	49.4144	52.959	66.9882	167.513	103.983	121.827	5.3224	56.0327	4.3441	4.1848	46.6951	57.7194	31.2945	14.8199	92.4827	68.2428
TCGA-A8-A09K	10.8267	10.9424	44.5347	1.9367	45.136	7.2453	12.8811	7.1614	35.5251	53.9255	108.555	0.5592	7.977	14.3427	81.7225	19.715	0	1.424	4.9805	11.4517	7.7284	5.2558	206.204	33.3135	47.3045	81.6133	29.352	0.7008	20.4006	3.6337	52.8213	28.1406	63.9328	40.6402	64.8532	40.4622	170.932	95.4951	45.2323	6.6581	69.4762	7.5752	7.952	65.913	29.5081	31.3978	11.1763	55.1773	36.776
TCGA-A8-A09M	23.8792	6.2607	36.8338	1.7882	29.7412	5.7724	10.5977	7.2908	17.7827	93.7286	80.5622	0.7377	13.1925	16.9288	116.023	11.0757	0.0046	1.0058	5.7116	15.5597	22.0933	21.6028	267.563	43.53	54.4323	154.797	22.9666	0.6486	19.7769	2.6869	50.3323	25.4077	50.1105	57.9348	75.0416	79.2203	212.964	96.6496	86.4884	5.3397	123.295	6.0015	3.3364	63.8814	31.78	22.9687	24.9203	83.2887	60.7331
TCGA-A8-A09N	17.0776	2.8113	46.1687	1.9877	48.8325	10.5474	6.5034	6.2423	27.3158	85.6471	72.947	0.4565	9.0078	13.701	64.6875	12.1771	0	0.5353	8.8764	17.5267	17.0774	14.759	538.209	22.9609	32.9255	132.855	51.7078	0.586	15.5859	0.0173	43.2644	33.256	62.4754	36.2838	59.5187	32.3635	161.403	87.2105	110.468	6.3057	75.3833	7.2042	4.9069	33.1137	27.0824	28.7497	19.5475	75.4236	27.0141
TCGA-A8-A09Q	27.2481	1.9815	44.624	2.4833	60.8708	5.3091	49.5076	8.6815	36.1082	64.3375	51.8782	1.124	8.7852	15.6125	84.5395	14.721	0.0151	0.0428	4.1784	13.6036	11.8137	13.4266	401.895	15.0661	28.2675	95.6244	35.1642	0.6942	17.2824	0.0498	46.5524	24.6496	35.9989	33.7259	38.204	32.2752	188.529	84.8283	81.3072	5.3806	95.6899	7.5552	4.2625	19.5036	24.7118	60.8952	12.6987	72.2229	40.4015
TCGA-A8-A09R	13.9521	5.6674	26.8699	2.3061	52.0755	5.2022	13.1008	12.5184	14.6269	56.771	87.0321	0.7681	9.993	13.7534	85.0673	13.9369	0.0037	0.9601	3.213	7.3951	8.4883	11.0657	234.753	26.5377	57.4052	114.118	41.0929	0.694	14.258	0.4521	29.972	20.0382	38.7901	36.7454	55.4324	46.2483	185.308	88.6227	128.251	5.9195	63.6086	4.6529	4.3334	42.8855	33.8584	28.3274	17.8234	56.3106	46.4267
TCGA-A8-A09T	6.8496	3.953	54.8086	2.7631	60.4963	6.473	8.191	7.4694	28.7693	71.202	43.8703	0.3837	6.8831	14.0319	107.336	24.2611	0	0.1464	3.7346	17.812	14.7073	11.0366	257.688	38.7651	48.9885	142.143	29.0557	1.0177	22.0366	0.1785	68.1296	40.1992	64.0087	50.2884	51.2621	56.0935	253.755	121.116	137.94	7.3231	51.5417	8.9908	5.6943	31.4662	35.0999	30.7126	22.7258	76.3289	36.0327
TCGA-A8-A09V	14.1874	3.1367	22.778	3.3002	15.7191	8.37	11.1403	6.8641	9.9585	35.9512	36.1845	0.766	5.802	7.5669	36.6502	16.7805	0	0.5564	3.3402	8.5424	7.0115	11.4699	142.942	11.1536	28.9429	75.419	21.579	0.3549	15.5049	0.4081	31.4714	21.75	22.672	24.7209	33.6493	19.9518	99.0335	53.1886	58.0555	5.1509	34.3218	7.0708	5.2897	33.5531	15.6484	12.6288	9.8933	44.3697	22.8946
TCGA-A8-A09W	33.8762	10.9216	35.624	2.7075	75.9634	12.675	16.5245	4.9597	13.7245	113.256	55.3143	0.453	5.6137	11.0725	86.603	17.9769	0	0.3075	7.4933	11.9275	11.9212	7.3405	351.686	33.2674	49.5215	88.9457	34.9133	0.3178	21.821	0	54.4365	22.11	64.5023	46.5158	116.574	48.3022	182.485	134.268	111.205	6.0987	47.2465	2.7901	6.5444	27.8363	31.8268	34.2956	21.2516	78.5715	58.4916
TCGA-A8-A09Z	10.5784	8.377	28.7266	2.0147	35.3757	6.2934	10.8105	5.8164	11.2049	66.5529	57.8025	0.5494	9.824	39.9414	147.556	18.5451	0	7.1122	6.6225	18.2214	15.9509	24.3827	308.126	10.1518	51.1334	101.481	27.3622	1.2211	24.1256	0.0479	50.6672	33.4132	42.8259	33.45	48.2122	26.3132	166.663	80.8683	94.6573	5.5615	80.5613	7.6631	5.0006	54.4143	41.0586	23.6397	29.9962	74.0923	54.3263
TCGA-A8-A0A1	18.6887	5.0068	24.1188	2.7965	40.2277	7.1999	9.8026	8.0283	13.111	53.9079	47.1802	0.5766	4.7066	15.0363	73.4961	17.2271	0	0.0128	6.4155	10.9501	12.5019	17.2432	219.512	16.2834	34.5282	112.322	29.4345	0.5749	14.6253	0.01	43.8986	28.2481	29.8345	36.9693	43.7389	36.4803	132.743	74.9942	89.0172	3.6403	41.948	3.4901	4.6964	32.7242	27.1693	21.1422	13.5714	68.0221	32.6888
TCGA-A8-A0A2	19.5987	2.7447	28.2938	1.8906	41.1593	6.5691	8.9418	7.8103	17.4764	55.4728	49.2832	0.8417	5.9499	13.2269	81.5781	22.5117	0	0.0579	3.3241	15.3094	7.0305	11.2156	191.467	23.8636	57.961	147.459	27.8917	0.5861	18.4012	0.0582	40.3995	19.6142	37.322	35.271	56.6608	39.0049	171.189	80.2861	94.3648	6.7135	89.9339	6.3395	5.7472	44.4885	21.5822	16.1141	21.9449	76.7367	34.015
TCGA-A8-A0A4	16.2805	3.9569	25.5712	1.9157	36.3748	9.9186	10.2328	10.0903	12.9753	37.5544	64.7714	0.8099	4.1757	27.0219	152.347	14.3859	0.0666	0.042	5.3642	10.4165	22.9584	14.4053	255.62	14.2236	22.3181	84.8887	22.2644	0.8534	19.457	0.0978	27.4842	25.172	32.0128	30.9326	59.3554	29.25	156.587	91.1863	101.376	5.4587	26.2721	3.6155	7.3606	26.1597	35.5735	21.571	16.298	78.3377	55.7306
TCGA-A8-A0A6	10.9632	1.6754	38.0773	2.65	42.6967	6.3721	8.2456	5.2514	11.8868	52.447	47.9427	0.8092	9.5393	12.5434	113.998	13.1158	0.0068	0.0966	5.4626	15.7214	6.6129	8.0509	214.654	23.9247	56.3465	107.243	23.9359	0.652	17.8715	0.11	36.9497	26.5975	42.2928	48.7676	44.7675	45.6347	225.945	102.624	108.007	5.9043	59.6451	9.3429	4.0519	27.3492	34.7869	28.5741	18.724	70.5312	56.4584
TCGA-A8-A0A9	63.8632	3.8058	41.8622	1.9671	51.2862	5.6884	8.4616	8.1305	14.5787	52.1746	47.5991	0.9416	7.5283	23.358	111.876	17.3663	0.0112	0	3.6756	13.3404	16.2647	19.8625	251.605	15.3929	57.9432	139.959	21.8167	0.8941	16.0361	0.0438	42.5496	25.0781	47.4739	30.6867	37.4216	54.5479	152.542	129.185	127.439	7.4312	43.8777	2.492	4.5617	32.7379	37.8978	23.3712	20.8364	71.0008	46.273
TCGA-A8-A0AB	31.6262	3.7947	41.1045	2.6807	38.4381	8.2099	10.4058	12.3001	15.4535	33.7348	57.4552	0.7031	9.3524	9.9912	74.4438	9.5869	0	0.0457	4.9231	5.7794	9.0614	4.2257	206.758	26.006	29.6127	100.726	28.1597	0.4439	15.6493	0.1013	35.2588	19.4881	20.5671	34.11	37.4202	23.3195	168.27	81.3799	106.733	6.0256	53.5913	7.5082	7.6836	31.0416	21.535	18.5838	17.0792	59.7833	33.1781
TCGA-A8-A0AD	5.7269	2.9611	41.2348	1.7869	44.7168	4.0235	8.8593	7.716	10.7214	47.0588	43.6636	0.5978	7.3485	20.0455	78.9347	16.1959	0	0.4718	4.0096	19.2004	14.4402	10.8503	235.129	26.3041	26.9875	102.374	34.5393	0.6642	20.3033	0.5328	39.7952	29.407	42.5612	48.5578	46.365	50.8995	155.61	77.4899	96.435	4.8938	57.219	9.6822	5.61	35.6799	26.3428	23.5133	13.215	58.8996	66.5169
TCGA-AC-A23C	21.664	1.7966	26.7959	1.948	31.2165	6.465	11.4154	6.7882	13.8656	45.7192	62.2548	0.5228	10.6116	7.8637	66.2471	15.3226	0.0073	1.4883	4.8969	11.1465	10.0482	7.6867	278.763	13.1759	44.0918	110.749	36.8957	0.335	16.8639	0.3171	47.7799	27.9583	33.488	49.3732	57.4153	25.3228	151.623	52.3413	76.2195	4.4819	48.1792	7.3188	5.2608	45.2833	38.7999	22.5316	12.0854	58.3645	32.3905
TCGA-AC-A23E	14.6035	1.8989	27.8208	1.9912	34.7881	6.069	7.4915	6.6977	10.6747	52.8906	34.4776	0.3968	7.0079	7.354	51.2721	18.7702	0	1.9055	6.3279	7.6176	5.1676	3.8697	235.245	8.6876	48.6787	119.631	21.1544	0.1844	19.0251	0.1472	41.1899	22.7421	24.4452	30.1804	53.1296	28.4232	147.729	81.6542	102.755	5.311	41.8003	4.2083	4.9005	34.1466	29.0719	21.8477	10.3336	68.4466	29.5806
TCGA-AC-A23G	7.279	4.3075	28.1648	2.2359	40.4104	3.41	5.6856	5.6331	8.84	31.8219	40.5753	0.7354	9.1872	31.7319	128.326	10.0401	0	0.505	6.2702	9.6161	13.7904	14.4836	172.067	17.1815	25.7971	90.3507	16.747	0.8512	14.2598	0.1493	29.5153	19.2297	30.136	21.9709	36.3848	37.8688	121.619	85.4254	79.3547	5.1353	80.3809	3.7342	4.5043	27.1021	42.794	17.1993	13.7242	63.8656	52.2259
TCGA-AC-A23H	17.2149	11.6494	32.4806	2.49	67.0184	4.5166	14.8262	4.7608	17.1431	77.8235	67.1577	0.4913	11.8229	9.6179	81.5864	21.7312	0.0037	20.58	2.138	11.918	19.7958	18.6283	323.465	32.6409	50.5058	100.715	44.6566	0.3484	17.201	0.1297	52.1032	35.2227	36.4707	54.9731	74.8734	49.7016	177.321	88.9828	67.5099	3.9964	72.8972	6.157	6.5528	82.4305	53.5064	28.3747	13.8276	64.8992	70.5229
TCGA-AC-A2B8	19.4884	3.2692	36.8667	3.1157	46.9215	7.1887	11.8652	4.7932	10.1218	43.549	36.2463	1.4797	8.1796	7.214	63.1132	13.6971	0.0032	0.5221	4.8796	10.7743	8.4846	10.8907	214.992	15.3326	42.5887	81.3835	21.2383	0.3975	16.7936	0.0477	42.4193	28.3715	31.1098	33.5833	43.4462	30.8019	121.448	71.2548	79.8188	3.8642	54.9825	5.0466	6.4461	36.1341	28.3627	18.8576	10.414	61.688	37.2817
TCGA-AC-A2BM	38.8152	6.7099	42.2258	2.5377	46.4898	10.9438	10.3007	6.0583	24.9198	49.5969	88.098	0.4544	9.2684	13.407	75.5658	14.0454	0	0	5.3689	20.3219	28.9079	27.304	316.807	18.5667	20.6938	151.497	32.9554	0.5007	18.7993	1.3403	59.9155	26.0481	55.564	69.5096	33.0754	72.6626	222.999	81.3258	126.975	6.0779	94.342	10.0175	5.1477	34.5477	27.7085	32.8229	26.3698	74.3464	26.6461
TCGA-AC-A2FB	13.901	2.7595	20.909	2.1412	35.3941	6.715	10.1722	11.4131	10.5651	34.0118	42.1982	0.6516	8.7708	11.0572	68.3881	13.2586	0.008	1.1337	7.2383	10.643	10.233	6.3188	251.437	15.4316	39.3296	116.144	24.08	0.5198	17.9007	0.1418	42.7533	25.8429	35.8787	39.1582	44.785	35.8067	148.844	81.759	96.2558	5.8147	51.4538	5.451	4.784	35.1227	35.4445	21.6176	14.2844	69.5694	37.7916
TCGA-AC-A2FE	15.4838	3.7918	30.3784	2.7119	48.3729	5.8187	6.7623	4.9661	17.4405	60.0345	42.3381	0.5932	10.228	30.6461	120.52	15.0044	0.0042	0.175	5.4581	14.8027	10.4877	15.2177	194.323	17.5294	42.5764	130.842	19.7721	0.9834	16.1888	0.2223	61.8359	17.4611	29.2499	32.6879	62.5292	37.5439	124.246	89.3328	91.6171	7.238	69.9579	5.4492	7.1815	43.1954	34.4874	17.9695	27.3189	72.1052	59.4719
TCGA-AC-A2FF	18.0603	3.1051	24.7455	2.812	32.7909	8.9733	7.438	6.9125	10.4639	42.9992	37.504	0.7579	9.2212	8.3437	71.6	13.2808	0.0159	0.1016	3.9612	11.5086	8.7574	7.4146	233.78	15.9499	39.0691	114.734	23.588	0.3518	16.1109	0.0526	52.4244	25.766	26.0393	36.6341	29.3433	40.0352	163.838	85.7003	113.519	4.9752	54.3033	5.493	5.1729	33.3088	34.4873	23.8639	14.3207	68.171	36.4674
TCGA-AC-A2FG	15.8064	3.8431	36.0975	3.034	49.2508	7.7419	10.1233	7.1237	11.9606	42.4808	41.3821	0.8406	9.8012	15.1201	93.8026	13.6688	0.0035	0.5039	5.1824	14.8462	10.8627	11.5787	209.073	21.9996	56.5459	91.3302	19.3047	0.6914	16.6527	0.1016	50.4845	29.1249	36.9576	41.7337	48.3201	34.751	163.339	87.5389	112.811	7.5837	47.7605	8.2381	5.9158	41.4052	35.8506	25.4937	18.163	80.1728	50.7905
TCGA-AC-A2FK	16.783	3.6109	18.2388	2.6348	38.1688	8.099	10.5585	9.4652	11.9554	31.3516	31.2861	0.616	5.3868	13.4186	61.3693	13.9315	0.0176	3.8336	5.8449	10.2249	6.8088	7.2065	195.44	9.8081	24.344	76.304	24.1857	0.4542	14.4912	0.6461	35.5228	21.344	21.2763	22.5262	30.8195	21.9522	95.1062	52.027	70.6033	4.0149	39.9646	5.8224	6.2686	30.7127	42.0493	14.2195	8.739	61.1086	33.0056
TCGA-AC-A2FO	19.7541	3.2073	32.8148	3.6916	34.2287	7.5081	9.5685	8.6872	17.116	36.5797	57.2652	0.646	10.0017	17.8087	90.8865	17.0492	0.0204	0.5318	6.3796	14.0432	9.1901	8.5395	280.781	10.5562	38.1193	137.98	23.4043	0.7166	20.8503	0.2252	45.2407	32.4263	35.6192	38.6396	59.6101	61.5035	158.495	95.9673	84.1085	6.0732	72.1836	7.8958	6.9059	47.7567	32.301	22.9414	14.1338	63.0359	45.8995
TCGA-AC-A2QI	13.1542	8.2512	42.3063	2.2239	54.7994	6.0773	7.723	8.2735	13.0147	48.8566	51.2307	0.5284	10.2432	26.5967	115.605	17.6678	0.0181	0.03	4.9103	11.4063	15.9644	19.0377	253.848	14.0459	44.126	121.986	25.5744	0.9009	19.171	0.02	44.3988	28.0886	47.3419	34.4275	55.5348	36.5386	120.038	97.6772	77.5273	6.2532	63.7687	6.9029	6.7421	55.3736	39.5731	23.0637	18.7434	57.7554	62.6824
TCGA-AC-A3BB	12.2453	6.2708	38.2277	2.2026	59.2934	7.132	6.1479	5.2603	13.1721	70.4363	37.9412	0.5095	12.3069	39.147	146.671	18.2435	0.0188	0.7945	9.8953	12.6244	22.2293	21.2367	235.129	18.5226	27.8749	143.462	17.7851	1.3281	18.2876	0.0482	39.7459	24.4551	32.4373	36.8254	55.071	45.657	154.822	114.717	114.425	6.7323	77.0829	5.0083	6.5476	30.3706	49.1765	23.7618	21.9423	99.729	77.6399
TCGA-AC-A3EH	16.2754	6.0065	29.1236	1.6676	58.7594	8.7709	9.0928	11.7999	25.5408	56.5902	95.1659	0.5185	12.2712	30.1727	157.199	18.1507	0	2.9708	7.7431	11.2429	20.3172	10.2376	275.645	22.713	51.8938	139.303	23.5421	1.0754	14.0336	0.0195	42.5336	9.2125	33.8877	39.1624	62.1348	34.2708	134.094	118.612	83.7319	8.1265	85.5834	4.2451	6.8998	49.0689	34.8972	25.5229	22.6726	81.168	41.3428
TCGA-AC-A3HN	19.7756	4.9017	25.687	2.9839	34.2738	6.8642	8.0517	5.2081	12.6024	57.2784	45.1904	1.1817	9.855	24.2121	116.838	14.2624	0.0069	0.0492	4.2294	15.6505	24.7368	28.5073	198.291	20.8693	44.8921	115.008	22.2189	1.0405	15.8794	0.051	39.5679	26.4426	43.2414	38.4753	50.1137	38.9696	145.775	88.8773	123.699	5.7969	75.938	5.1207	5.4522	27.2283	36.4473	23.2643	20.9328	70.1319	56.4355
TCGA-AC-A3OD	22.9965	0.5217	9.4608	2.957	6.1181	6.4231	8.9207	8.8811	5.3856	29.1295	17.8411	1.4138	1.8578	3.3395	16.9863	7.6926	0.1348	0.0728	2.654	4.8163	3.4206	2.6952	84.4674	4.7116	13.7158	56.2467	14.4014	0.0907	9.7147	0.0848	12.9004	9.4689	10.4112	20.9864	17.7486	22.9999	70.1094	49.9782	35.9312	2.2141	37.4537	2.4656	6.4013	19.0689	8.5615	21.1037	3.4138	36.4557	16.2488
TCGA-AC-A3QP	8.3595	9.788	66.5683	2.6902	72.9454	8.1391	5.1988	6.4365	19.3923	65.1032	37.9145	1.0231	17.7561	48.1365	259.283	18.033	0.0236	2.0719	10.7279	19.0603	30.0463	13.5994	240.351	26.831	65.6964	159.974	12.3207	1.1361	24.1968	0.1456	59.8267	39.0239	50.6726	56.8201	82.1095	81.4465	241.095	153.517	177.159	12.96	100.313	5.6874	8.9528	56.7903	67.1044	33.3714	28.971	116.232	90.5024
TCGA-AC-A3QQ	16.7474	0.2471	8.5231	2.6477	3.6861	7.4857	9.3886	9.57	3.2627	12.821	11.4255	0.6483	1.6557	0.791	2.7709	4.4912	0	0	1.5037	3.7961	1.8027	1.4683	43.5637	3.5797	10.2841	28.8382	10.0839	0.1988	6.5945	0.1861	10.1412	4.7841	8.9859	6.7571	9.4036	12.7598	23.5924	24.0758	12.4227	2.7286	19.2601	1.9999	6.5192	13.6783	4.2376	8.0371	2.3467	13.1765	7.3826
TCGA-AC-A3TM	4.8149	10.4341	75.2593	2.5572	100.58	7.294	4.1776	7.912	12.0583	98.0304	51.6848	1.2313	33.8918	107.65	455.022	18.1666	0	0.0615	14.1962	26.4749	59.3274	27.2903	244.388	48.456	72.6915	159.75	10.8617	2.2605	24.1503	0.2704	45.8422	41.3507	72.8365	70.1929	107.258	107.457	321.224	310.268	216.259	15.2598	158.821	4.566	9.3269	37.329	92.8545	38.5827	46.5829	177.048	179.146
TCGA-AC-A3W5	13.6272	3.7139	32.0885	2.1328	49.3033	4.8534	6.3711	6.2208	6.025	56.8674	43.4597	0.7225	12.7944	41.0965	183.355	14.9325	0	0.6482	8.6956	13.621	24.5006	22.5777	276.382	11.7238	32.9073	103.28	18.2069	1.8385	14.3758	0.0357	42.5343	22.1734	56.3624	28.1344	54.6373	49.7394	199.094	143.946	77.5603	8.2952	100.519	5.0248	2.3994	35.1978	48.1538	30.7609	26.5737	55.5809	66.1233
TCGA-AC-A3W6	24.8881	3.7096	32.4267	1.632	41.4257	4.336	5.2924	5.0621	9.1513	54.9491	50.5061	0.5992	12.3471	37.7132	136.204	11.706	0.0051	0.0049	4.9686	13.4246	17.2366	28.7112	222.142	8.9079	46.3407	93.4051	12.6368	0.9491	17.9793	0.0528	33.3917	27.0852	47.7304	31.4642	49.4431	42.7641	142.04	105.05	88.779	6.7822	74.7141	4.7672	4.7095	34.7801	41.6956	25.2421	17.8433	71.118	63.1911
TCGA-AC-A3W7	20.7132	4.8678	29.0295	1.725	50.8742	5.4258	7.3927	5.3402	11.1933	53.1972	46.7048	0.8325	9.804	30.7966	120.138	14.6989	0.0118	0.0784	8.7874	16.2947	16.2084	23.4389	242.411	7.6917	41.603	72.7071	16.3337	1.3111	16.1502	0.0638	38.9876	27.6101	43.1998	30.7898	43.121	32.0957	128.132	93.0553	87.6703	7.2256	54.5286	5.0618	6.9066	19.2791	37.3268	23.4206	15.6455	81.0874	70.0961
TCGA-AC-A3YI	14.4695	2.3999	26.3209	2.3589	37.9382	4.5321	6.3506	7.9975	10.5627	44.3402	44.6613	0.7444	9.6426	14.9548	94.7156	14.2415	0.0241	0.7228	5.1837	13.2874	11.2864	13.2883	200.548	14.1629	40.6399	89.4185	13.2125	0.5068	13.8394	0.1591	39.7234	23.1473	47.0063	28.159	40.6063	39.4393	131.29	77.7322	78.4695	4.8764	61.3868	3.7569	6.3262	46.6349	42.2235	19.2885	13.8849	56.007	34.7013
TCGA-AC-A4ZE	28.9922	4.4459	28.8929	1.9558	50.4203	7.9934	10.491	6.9049	13.43	41.2155	61.6429	1.0449	7.6887	25.2393	158.506	15.7138	0.0046	0.0922	5.1525	15.126	30.1541	28.0713	244.664	23.4671	29.3356	72.7844	17.9802	1.3498	17.9842	0.0545	41.3635	16.1923	43.6501	40.4839	55.7648	33.5292	168.107	92.2476	87.8733	6.1577	45.0849	6.6602	6.788	34.1565	34.7991	28.7992	19.2671	86.2369	65.0163
TCGA-AC-A5EH	9.0163	7.675	51.6688	1.2777	85.9144	6.1613	11.188	4.3071	10.4816	92.8748	49.431	0.8991	12.3956	49.2097	146.085	21.0088	0	0.1034	11.8574	18.5265	26.2785	18.2494	560.856	28.3348	65.6344	153.005	23.3636	1.8959	24.0357	0.0459	41.8316	40.1318	48.4658	46.7555	43.3495	57.722	280.779	173.924	157.492	6.4154	93.8233	5.519	5.3822	34.4434	54.298	38.5734	28.0821	58.6636	92.3353
TCGA-AC-A5XS	13.73	19.7176	79.9368	3.5745	45.2543	8.7434	6.587	7.2102	17.4617	65.4846	50.4707	0.561	14.5398	39.6177	188.066	17.162	0.0187	5.8322	9.3315	13.5707	29.027	19.3753	265.286	25.4897	69.6258	175.494	16.3596	1.1134	28.2881	0.0367	91.202	27.0679	59.5944	55.028	91.5637	74.0775	180.067	180.102	164.488	5.8782	81.627	7.6464	8.4908	32.1131	53.4655	34.6534	35.7237	83.2908	90.7208
TCGA-AC-A5XU	18.8757	18.9848	62.5383	3.4945	65.3362	5.945	8.0081	10.6242	9.6557	45.0402	91.7893	0.6834	12.457	31.6757	196.935	19.4877	0	0	6.6957	13.0524	14.7091	13.7951	410.282	21.3644	93.538	87.78	15.4346	0.9086	21.3108	1.1354	32.3316	25.6942	39.454	31.5103	80.2046	42.8423	258.308	75.7094	96.9593	6.7947	88.2575	6.3958	5.5822	42.6832	64.9239	30.8287	18.5109	97.5128	67.132
TCGA-AC-A62V	27.7924	30.8054	108.937	2.7351	110.711	9.9889	3.7842	11.8438	27.2685	39.0259	120.793	2.3653	31.0568	74.9733	340.155	17.6459	0	0.0612	14.8146	24.9075	64.8674	30.7552	322.238	56.288	164.843	229.829	11.0861	1.4698	23.7391	0.0658	39.1142	29.2121	122.982	35.1637	70.3981	313.655	419.571	151.765	165.803	10.4106	100.185	4.062	5.4168	87.2966	56.5355	46.8251	46.3345	114.446	99.7113
TCGA-AC-A62X	2.9904	0.7816	63.5898	1.7619	61.3087	5.0158	5.7423	3.301	22.622	111.52	30.8008	0.4191	11.5281	20.6198	157.037	22.2734	0	1.4304	5.2135	20.2569	15.7948	16.8137	322.289	21.4792	141.819	110.328	24.9284	0.6504	18.6148	0.0632	50.4492	27.9217	66.6156	58.3865	81.3094	38.8628	228.681	119.672	81.2007	10.8355	123.039	6.0284	5.6704	59.3326	45.9967	36.9133	14.6126	66.9695	75.392
TCGA-AC-A62Y	14.171	4.8271	49.3587	1.5508	59.2051	5.4	7.5809	4.7758	14.3859	68.2203	43.552	0.5008	16.8884	24.0764	155.861	25.6943	0	0.3967	5.3812	12.2345	21.5123	31.8811	227.254	16.5776	34.8629	142.668	24.4181	1.0276	29.3624	0.4444	46.2368	39.1412	60.5088	70.1956	75.1258	59.5972	248.135	172.096	112.251	3.8564	101.685	9.1369	5.6219	35.4707	80.3885	39.9757	23.6567	84.5502	70.6855
TCGA-AC-A6IV	13.6474	7.8663	33.8401	2.1639	39.8907	5.9961	7.1692	7.4577	11.2822	37.0778	71.8874	0.8669	9.0592	23.6894	115.03	10.4093	0.018	0.7217	3.8668	11.0406	12.9366	21.9102	201.626	26.7918	43.6794	95.7781	15.6567	0.9111	16.771	0.2703	34.2576	21.4257	37.7569	32.3724	46.9498	41.8666	209.266	83.2054	90.1462	5.7186	58.4755	4.2426	5.5521	28.5545	39.2952	19.7481	15.0969	49.5288	50.1679
TCGA-AC-A6IX	65.2758	7.07965	28.4163	2.22095	34.6188	7.3973	11.1937	4.2432	6.9456	47.4547	64.0667	0.8922	10.5605	14.1409	81.2722	14.9405	0.031	4.9034	4.7982	16.8242	15.0719	15.687	241.327	17.0609	44.8836	118.393	19.4242	0.8333	19.0603	0.4186	47.9217	22.6253	42.2655	44.7775	60.2122	45.1805	166.19	95.3611	109.915	4.9852	66.9782	6.93755	8.82185	49.4023	34.7776	23.9082	18.1232	68.9573	42.9265
TCGA-AC-A6NO	12.7858	9.3022	48.4382	3.3838	57.6719	9.162	7.9779	7.4974	11.6673	51.7329	41.0851	0.8851	12.0584	35.2159	120.308	17.3889	0.0053	0.7884	6.2059	14.1166	18.4524	21.4376	215.442	22.2674	48.9907	106.785	17.4759	1.2143	15.2721	0.7592	40.5637	31.6977	47.3733	40.8603	57.9942	41.8707	161.439	83.1946	109.333	7.9631	70.6421	6.812	8.8711	23.8962	31.7712	19.5226	19.8789	83.9311	70.5329
TCGA-AC-A7VB	31.0087	13.2223	25.8542	1.999	65.6329	8.9998	9.1116	12.4846	11.3548	81.0813	117.634	0.6705	11.0949	21.9169	95.2588	8.8237	0.0204	2.962	7.0426	17.1229	19.4754	11.525	187.612	16.5208	94.2389	100.911	21.7411	0.6365	25.7858	0.1979	53.1174	36.3956	91.4852	57.2089	99.6766	41.6504	190.999	117.183	132.302	3.4133	87.9069	8.6366	7.9783	27.1802	34.7126	34.2687	28.3082	44.2128	79.81
TCGA-AC-A8OP	34.5607	5.6742	21.5118	1.1088	33.1498	5.19	7.9996	7.1781	18.7085	31.259	51.1431	0.6264	11.6651	22.1416	199.726	13.0601	0.0132	0.9456	2.235	9.7256	14.6625	14.5721	202.719	21.4016	40.2312	105.427	15.6959	0.8705	13.878	0.6085	29.4077	16.6471	40.9736	26.5702	47.8639	35.2082	110.725	64.1283	74.1248	5.3423	63.599	5.9217	4.9404	29.067	26.9762	22.5171	13.5759	58.0853	58.3612
TCGA-AC-A8OR	18.6919	10.3503	32.6795	2.6649	62.3199	7.1377	6.9272	6.4068	14.6886	42.987	63.9828	0.7813	9.1403	43.9434	135.745	13.706	0	0.0201	7.0203	16.8411	23.2666	25.4486	267.214	14.7863	38.0009	94.2702	16.6026	0.9518	24.4851	0.0104	43.0834	27.958	54.4256	35.9205	53.6471	39.7817	166.599	92.0584	105.335	7.6367	66.3883	4.5346	7.6654	47.9436	55.9035	21.0684	15.6988	98.7974	63.9255
TCGA-AC-A8OS	17.7305	2.9603	24.7337	1.4784	38.7985	5.4625	8.5412	5.1517	8.8265	41.1626	36.912	1.2321	11.3331	22.8348	110.188	8.6576	0.0267	0.2674	5.1064	10.4321	13.5396	24.5327	211.405	12.4478	30.206	67.1073	16.2613	1.1052	11.2711	0.188	35.9143	24.4707	38.1415	35.8026	34.6292	33.7131	126.927	98.7229	73.5433	5.2873	51.5845	6.6661	5.3927	25.4893	30.0419	27.3297	13.0018	59.5421	57.7771
TCGA-AN-A03X	3.586	5.2942	35.3603	2.9246	40.6607	4.0428	6.9806	5.9489	14.6178	87.442	40.0103	0.3087	7.2827	18.4357	172.015	18.7156	0.0578	2.4126	8.3002	24.3923	13.7161	6.8742	155.1	33.0068	94.1937	142.14	21.8339	1.2286	32.4205	0.6474	33.6026	16.9554	22.2949	64.6843	49.2558	84.7252	477.359	159.894	88.4668	5.1176	113.522	6.8917	4.5965	37.3246	31.4169	40.7932	14.1887	70.3285	33.172
TCGA-AN-A03Y	52.9074	2.6344	41.0202	2.8043	61.9574	5.3119	5.7456	8.0121	44.0784	52.9546	77.6838	0.8071	9.8667	16.9363	112.988	18.6555	0.0127	0.016	1.659	13.851	21.458	10.749	306.388	31.6112	80.5063	125.394	15.9121	1.0659	13.9914	0.0807	38.2064	25.067	42.5894	32.2918	49.5696	46.7314	284.426	173.225	180.667	5.378	52.6264	4.9978	3.2494	43.9847	40.4556	40.5875	35.9984	95.9101	37.3589
TCGA-AN-A041	14.5013	5.3099	22.6156	2.3033	30.4087	7.1715	7.8477	7.0849	9.9453	38.4908	50.7766	0.43	7.3481	4.2454	63.8746	15.1431	0	8.9834	2.6382	6.1919	7.3284	8.2166	221.806	21.348	27.3642	74.6542	27.5871	0.1967	18.8741	1.1044	30.0341	17.437	31.2438	32.5593	32.4706	27.6011	124.543	73.3003	61.7274	4.413	47.9259	4.3429	4.1153	53.1083	34.2574	15.1901	9.2735	52.5462	30.8213
TCGA-AN-A046	18.1186	1.8989	23.5394	1.4725	51.5622	7.4068	5.7818	6.0885	8.2374	71.7668	75.159	1.2315	10.6968	31.0272	127.117	17.7163	0.0041	0.0194	4.6474	8.7893	10.9337	9.0187	211.794	29.0859	63.8472	113.305	15.8276	0.3684	16.8056	0.0842	37.7879	21.6022	38.902	47.3724	74.6366	51.779	214.563	109.117	120.843	5.0362	107.459	4.2158	5.8654	40.5577	31.5813	29.6873	22.0237	112.075	54.1045
TCGA-AN-A049	21.2537	9.597	54.1366	3.2519	37.5954	6.4125	9.2177	11.1213	22.1971	138.658	69.9922	0.5013	6.5176	27.8882	128.014	21.2346	0.0108	0.3278	8.4138	14.6338	29.4669	25.3067	298.263	29.0767	67.7829	177.758	39.9173	1.1022	17.9441	0.175	57.5455	27.1336	65.306	48.731	68.2626	43.3646	203.072	121.041	110.572	5.694	48.3771	2.5511	2.9441	36.7388	32.701	26.8307	29.5953	82.4444	47.4013
TCGA-AN-A04A	9.8881	3.0889	36.4414	1.8545	42.9402	7.0866	7.7237	4.7753	10.1811	83.4468	92.5224	0.6067	6.5166	9.3919	64.7533	19.8125	0.0039	3.3368	3.0968	11.1895	8.3402	3.7291	230.144	27.6786	41.9815	143.442	23.7326	0.3345	25.192	0.362	34.3499	21.985	37.6572	37.5664	69.0422	46.4438	226.915	79.9763	116.979	4.942	72.4139	3.484	5.9513	55.5989	62.157	15.0875	16.776	75.492	62.3999
TCGA-AN-A0AJ	20.8821	5.3197	55.0525	2.2469	73.7385	8.8853	5.9744	5.5747	25.2935	76.8974	43.2687	1.197	6.8793	13.3324	50.8794	16.6963	0.0037	0.014	4.5349	11.3682	19.1073	10.7302	449.321	18.7835	76.4297	99.5541	30.5662	0.5959	22.679	0.0163	38.1335	29.2539	34.0761	24.2966	68.2346	50.2237	208.991	98.8571	142.809	5.0924	59.4614	5.3016	5.5324	30.7658	34.6427	30.1481	22.9734	96.2169	58.1095
TCGA-AN-A0AK	35.0774	7.5626	46.4494	4.0587	48.5676	9.3607	15.9578	6.5541	14.3884	72.4192	50.3356	0.9166	11.972	37.6211	108.625	13.9971	0	2.6432	3.4005	21.9053	25.1383	8.9346	459.036	29.2263	85.2136	88.0162	25.4978	0.8627	20.5554	0.0085	52.7033	35.6204	61.407	57.0522	62.9339	38.1148	124.154	162.415	102.986	8.6282	90.4522	5.3243	7.5882	31.8962	32.8407	16.9806	17.1791	79.8168	58.847
TCGA-AN-A0AM	11.7978	9.3556	66.6653	2.0281	63.1821	5.3247	7.8088	2.9817	10.6253	50.1297	25.2881	2.209	9.3459	22.4606	166.403	14.7237	0.0233	0.0957	3.1204	13.0757	14.3252	14.1092	360.56	20.3301	55.5325	166.677	19.7475	0.7367	22.1423	0.0514	38.1137	33.9781	44.5895	41.1013	55.3546	84.9901	226.131	165.705	127.41	5.8154	63.1251	2.9977	6.7722	44.4645	83.1006	31.1705	19.3123	53.0893	54.4722
TCGA-AN-A0AS	17.6258	2.2617	32.1638	1.7296	48.715	5.4953	8.3049	3.7612	20.8371	40.7705	65.4786	0.8948	9.7444	14.7414	55.1577	11.1686	0	0.3794	21.088	7.8056	12.1422	17.5777	288.481	11.951	41.0113	95.1598	21.6167	0.4383	18.8933	0.0075	33.4248	23.4097	54.2175	28.7537	34.7572	35.7861	152.7	80.2469	96.6811	3.3827	59.3889	3.0923	3.776	36.5979	35.8636	14.8553	10.2921	39.0113	40.4473
TCGA-AN-A0FD	6.9289	6.4772	28.0813	1.5121	56.8609	6.5419	6.6821	4.0632	12.9235	63.2399	65.0395	0.5588	9.4631	18.3565	307.603	9.6613	0	0.7391	7.3145	7.9756	16.8329	9.1432	254.957	33.1708	62.5467	134.783	19.2576	0.3355	24.613	0.0791	32.85	25.3889	46.0252	31.4929	80.6298	50.149	160.473	130.636	133.947	2.9116	106.26	6.1953	5.2933	23.1804	67.9491	18.5951	20.0362	121.055	69.0749
TCGA-AN-A0FF	12.2095	6.3562	23.5207	2.6068	53.5096	8.7291	9.5621	7.1817	13.8772	50.7386	79.2971	0.6181	10.8866	17.1002	89.7395	17.5293	0.0049	0.0325	5.562	14.84	17.1199	30.1081	353.743	27.3778	31.7423	122.889	24.5012	0.6393	17.6744	0.5982	41.0739	40.23	43.6997	46.6853	61.0243	31.6702	174.242	95.8409	109.997	5.1239	95.0618	5.8357	6.6272	31.0381	49.0142	20.1808	20.3248	92.8318	44.3972
TCGA-AN-A0FJ	11.5799	2.2183	34.0824	2.2443	37.0285	6.6457	13.5097	9.601	9.8822	62.7123	23.9472	0.7343	7.522	25.5917	102.144	9.5812	0.0793	4.1719	8.6036	5.8705	9.5712	4.7318	362.811	16.9857	67.3136	55.9069	21.5991	0.2864	20.3441	0.035	41.3967	38.4137	32.014	32.4893	39.2188	20.5238	146.782	98.9123	53.6216	3.4463	65.7864	5.5523	5.1709	45.9582	96.1795	27.3023	6.9488	67.1114	38.0748
TCGA-AN-A0FK	29.3436	4.168	53.5661	2.5046	59.2243	5.6035	4.7621	8.1995	17.1158	68.056	73.3946	1.2216	12.0629	27.2516	144.189	18.057	0	0.1098	4.7526	8.7014	18.1488	7.1887	314.015	15.9113	101.197	143.189	14.3135	0.5832	16.1192	0	29.8482	23.5424	39.7908	33.2176	101.219	29.8867	270.202	162.058	170.099	6.5447	70.3034	6.7994	3.8556	37.663	37.0235	31.4722	26.6589	108.589	43.7917
TCGA-AN-A0FN	14.3523	1.8664	21.6964	2.1913	36.4773	5.4978	6.549	3.7228	9.2971	51.3474	35.2524	0.5828	8.8553	12.7152	58.6851	15.5112	0.0076	0.0578	4.4737	9.999	7.3169	8.5926	154.91	17.2966	38.7538	114.357	20.5651	0.2337	17.4689	0.0168	30.9271	21.886	24.5183	40.166	46.3678	49.8558	154.141	86.4809	87.6394	5.0878	70.3263	6.1059	3.2159	40.9052	38.8648	21.1815	13.439	51.8123	35.7183
TCGA-AN-A0FS	16.6523	3.319	26.2938	3.088	45.2407	7.2513	8.5212	8.2411	11.6141	53.2529	55.0744	0.7404	10.0463	15.3602	69.7042	15.4076	0.0033	0.1177	8.5275	15.5704	10.1063	6.7513	220.952	19.1108	52.7373	145.128	22.6618	0.4335	23.0301	0.0144	47.9551	26.1173	35.0883	52.6212	57.2674	40.5166	191.299	90.9498	110.769	6.8092	61.1113	7.5046	6.9286	38.9485	37.2178	22.6243	18.4266	72.0522	29.5395
TCGA-AN-A0FT	8.0484	1.7459	32.8184	2.9126	65.3478	7.8501	6.5389	6.5263	24.9867	52.692	139.459	1.4593	9.9375	31.9585	116.904	10.2677	0	0.7347	6.8017	18.0665	14.6958	4.5055	160.824	57.072	95.0344	89.4905	15.7214	0.7273	8.3666	0.0065	41.9634	23.6305	64.5567	51.1961	120.38	72.1721	486.163	246.587	98.825	7.6853	170.912	7.505	4.5673	38.6759	116.422	24.9382	24.7837	150.265	202.157
TCGA-AN-A0FW	11.7504	25.6619	39.8152	3.1475	80.1995	4.9748	6.4062	5.6279	10.4424	57.5653	55.5692	0.5733	11.7197	20.5618	106.054	17.5768	0.0074	0.0314	2.2187	12.2043	11.8538	5.5252	299.946	40.9441	106.66	105.459	19.7045	0.4769	26.6674	0.0867	42.4434	33.5581	55.197	39.1683	56.6214	53.4996	202.277	139.543	122.386	6.4541	74.1204	6.0646	7.6087	36.1462	55.0294	26.8619	18.431	117.754	70.4128
TCGA-AN-A0FY	28.1444	4.852	29.8801	2.188	48.1047	6.9746	8.0537	5.9778	23.8375	36.4701	59.7391	1.3699	6.9403	10.0817	86.2798	15.9653	0.0035	0.0624	4.4779	7.3787	12.3544	8.8552	266.631	14.3251	45.6243	71.2921	20.2255	0.3758	17.094	0.6014	58.7146	32.5134	65.1252	35.6361	39.6332	137.985	138.71	88.6057	54.71	3.9717	41.6401	4.2498	4.4744	26.9482	47.2347	22.728	11.0662	57.2426	33.3788
TCGA-AN-A0FZ	12.0537	7.1155	54.1374	1.5763	36.0332	4.135	7.72	4.2169	30.5159	45.6774	64.3805	0.4077	9.3507	9.7547	62.6036	19.9885	0	3.5659	3.8192	13.4047	20.6615	41.9205	263.904	19.8736	59.7977	178.714	23.671	0.5117	19.7059	0.4228	47.095	28.0026	65.3308	29.6463	63.6581	48.0127	156.043	93.4865	58.6892	5.7573	52.5102	4.803	4.246	33.7438	31.3931	24.3553	15.1947	68.8897	34.5709
TCGA-AN-A0XL	33.4959	4.3586	30.7416	1.9167	34.9842	7.3009	8.3095	7.3115	15.0266	39.2215	56.5634	1.0919	9.4574	16.4006	78.1528	12.1074	0.0097	0.3799	5.165	11.1343	11.6649	8.2539	224.099	18.9753	37.3506	93.3624	17.6775	0.6076	16.4956	0.1706	37.4946	18.8116	44.8458	38.247	44.9611	35.9923	123.214	70.4599	67.5014	5.3794	57.819	10.5375	4.9973	35.8734	24.9167	20.7736	12.8704	70.5069	52.1468
TCGA-AN-A0XO	11.0514	5.5132	36.5099	1.2939	65.715	7.7448	8.0024	8.6646	9.8835	83.9194	49.7058	1.084	10.2526	21.7191	78.5079	17.1403	0	0.2563	8.2684	13.7118	12.103	9.6809	308.941	20.5375	55.0595	144.521	25.631	0.6399	21.1364	0.296	26.3119	26.7334	38.4004	41.8525	47.9761	44.1623	181.087	103.278	184.137	6.2725	48.0236	5.4566	6.0195	24.4417	34.7022	24.4363	22.8678	93.5887	90.9381
TCGA-AN-A0XP	7.8541	4.4751	32.4779	1.7142	40.483	5.7882	7.0267	5.9597	14.1502	86.8494	53.6862	0.9033	10.6791	19.7049	76.9647	17.7013	0	1.4778	4.0311	13.9897	13.7134	14.9607	204.844	24.5356	59.0093	113.445	25.5975	0.6363	14.042	0.0318	31.9141	28.055	36.6523	41.9149	61.5451	53.8136	180.974	103.489	106.816	5.8144	61.9464	7.522	3.8641	50.5451	23.6445	28.9986	15.9203	70.8204	54.5614
TCGA-AN-A0XR	13.0483	3.933	66.3373	1.6147	49.3703	5.5884	6.2616	3.9175	12.8728	107.27	63.24	0.5323	9.8328	26.8991	113.667	22.0725	0.0058	0.1093	6.9416	26.0025	23.0578	18.8765	223.331	36.2753	80.4011	115.962	16.0896	1.2001	17.5169	0.0085	42.6082	49.4919	53.1304	51.6453	106.418	40.612	236.638	148.771	124.74	8.4484	68.4764	7.0171	5.1927	23.73	35.5316	30.3185	22.3713	93.5933	102.119
TCGA-AN-A0XT	21.9112	2.4283	48.2439	1.9861	25.4166	5.4548	6.7907	4.3467	20.4692	61.7039	67.0536	0.7126	12.4514	15.5435	124.329	11.1047	0	21.8924	3.6069	12.9657	15.077	13.5491	267.787	35.5511	58.5139	137.777	18.1306	0.4262	17.1394	0.2576	36.4934	29.1247	73.1501	28.6031	66.262	47.8343	245.695	144.891	114.884	3.7487	99.3396	6.5751	4.4995	37.5447	27.4855	39.6732	17.0983	108.745	80.0955
TCGA-AN-A0XV	22.1682	3.7792	29.8667	2.9203	53.9271	9.7661	9.4513	6.8427	14.9284	56.8072	64.9237	1.0617	6.8944	15.682	63.1165	20.0375	0	2.5487	8.0894	13.7801	10.1331	13.896	245.733	20.7327	45.2302	116.815	24.1523	0.4121	22.4813	0.1052	52.2126	34.9873	43.4906	44.9887	51.3588	30.7927	144.365	87.7966	76.9598	4.7878	72.7035	8.8049	8.1829	47.9187	40.5861	26.8564	14.3919	72.4869	63.7733
TCGA-AN-A0XW	12.5407	2.5258	32.119	2.65	38.9482	3.7732	8.2563	6.4784	10.6138	77.863	36.8066	0.5396	11.7748	16.0201	115.038	16.5927	0.0095	0.1434	3.2464	10.4478	54.0528	33.9925	180.414	25.5138	35.8955	112.271	24.5402	0.5997	18.1633	0.1878	28.7745	35.6252	34.3746	48.8166	59.9566	47.7785	187.047	129.862	114.218	4.0723	78.4159	6.1207	4.8599	37.9523	48.1363	28.7072	19.1784	75.0133	82.148
TCGA-AO-A03L	29.4564	6.2531	45.2706	2.7679	43.0078	6.6897	9.0142	2.2292	13.8001	108.062	51.3905	0.6123	5.4311	22.9433	128.005	16.8927	0	14.7484	2.9468	14.2504	25.355	16.2393	368.253	21.6907	32.8118	111.008	12.8249	0.9909	21.6998	0.7482	48.3182	30.0521	28.9249	41.0784	67.9811	41.2166	165.006	77.0454	116.141	4.88	50.5752	4.3111	5.7239	28.5384	34.1387	26.6478	20.2572	90.0747	74.7376
TCGA-AO-A03M	13.2081	3.4262	40.519	2.8119	37.8366	7.0781	8.332	7.4955	13.6348	114.024	80.3569	1.2541	29.5775	15.1922	56.8889	16.3894	0.0104	1.095	7.7077	14.4196	13.4372	6.0419	385.781	32.4239	59.4371	134.411	27.8637	0.4497	15.815	0.0713	50.322	49.3711	53.7622	34.4855	68.6303	49.3203	195.17	142.271	82.4026	6.1183	118.192	5.3639	4.5391	37.418	56.6075	30.5997	13.6401	56.7331	73.0834
TCGA-AO-A03N	11.4525	1.4375	60.9572	2.4685	35.9715	5.0995	6.2572	1.9766	8.4741	99.6996	31.529	1.3348	16.7065	28.7731	103.702	14.0786	0	1.5587	15.7261	24.8143	19.5975	3.9643	181.946	97.2408	70.7527	138.059	13.5297	0.4442	21.3981	0	27.1541	21.4189	22.5924	86.1029	70.9311	75.605	320.914	223.503	143.572	8.4186	168.944	15.8871	3.4935	40.6789	49.6528	51.7243	34.8739	136.279	146.214
TCGA-AO-A03O	56.8862	2.6239	49.6663	2.141	42.4712	8.7538	9.5828	7.6902	22.2747	60.8032	64.6929	0.4441	4.2212	10.0775	59.9714	23.1847	0.0059	0.1285	9.7501	11.4549	9.6144	6.3386	444.539	13.9676	37.3294	110.54	27.3278	0.7846	24.8943	0.026	47.3207	36.3133	37.0772	56.0346	65.632	46.4282	160.792	158.134	63.308	4.5915	40.5946	4.9342	7.1803	53.4525	29.8527	30.8678	18.8919	40.685	47.3317
TCGA-AO-A03P	7.2687	5.1186	37.7644	2.6959	45.3709	6.2473	8.1286	5.1615	15.3016	51.146	59.3204	0.5254	10.5367	12.465	107.743	14.6219	0	0.1441	2.5812	19.3369	17.3525	6.2957	317.69	43.0043	80.2098	143.955	20.0658	0.4563	21.4958	0.2517	47.2957	34.6411	43.5734	42.9612	71.2324	120.031	270.059	83.4945	140.074	3.0658	75.568	7.3546	5.5837	29.6511	55.6061	29.683	14.9066	103.887	73.0144
TCGA-AO-A03R	14.1966	5.0668	34.4791	1.4625	66.8244	6.3547	7.1315	3.4955	33.9003	138.097	57.0688	1.3141	21.1833	48.97	223.185	14.894	0	2.968	6.0142	35.9411	30.8482	9.1292	269.133	70.6426	53.6624	114.092	12.657	0.8301	26.5571	0.209	34.9552	34.4913	75.674	63.8936	102.046	98.6435	400.509	212.21	134.76	11.2217	101.734	6.9682	4.4732	40.2688	64.098	38.3438	36.3042	105.341	113.662
TCGA-AO-A03T	13.3065	11.2166	34.0093	1.207	35.3851	4.2075	3.8149	5.8259	17.9209	153.529	88.7191	0.8212	13.8959	45.0169	220.034	9.2668	0.033	0.1071	4.5173	27.7163	23.662	7.4936	145.65	63.1558	52.2066	117.769	14.396	0.716	16.5917	0.5198	30.2808	30.5266	87.8961	58.1127	114.179	80.1923	347.956	211.455	127.368	7.8386	210.386	9.6019	2.5711	38.4614	96.6831	40.9232	44.7083	110.141	107.541
TCGA-AO-A03V	15.7475	1.3918	47.481	2.1835	56.0796	4.2052	9.9626	4.9619	15.2043	53.185	54.9679	0.4387	10.0136	18.5198	74.9771	15.1612	0.0303	2.2093	8.7692	8.7803	11.3016	7.5053	261.732	16.5693	39.7911	105.862	28.0243	0.693	27.0079	0.2302	48.6178	51.1697	53.2452	40.8023	39.5894	32.9953	165.311	263.39	91.1738	7.6965	55.9024	7.0469	3.4656	39.1285	24.9339	23.0655	12.6702	62.8105	68.4471
TCGA-AO-A0J8	8.5927	6.4239	35.8637	3.2038	51.9271	11.627	8.8141	9.0305	11.8972	50.6659	69.1746	0.6271	8.833	18.1608	93.5203	25.1497	0.0032	0.0061	6.9171	13.8902	15.0085	14.695	251.693	22.1712	26.8583	120.059	27.5455	0.6408	19.2026	0.019	50.7455	31.9328	38.2384	45.6425	57.6993	35.3073	182.263	101.327	119.965	4.5363	86.803	5.7194	6.7878	27.406	29.1645	21.8657	17.3269	98.1101	46.2843
TCGA-AO-A0J9	9.9051	2.5735	27.7911	2.0224	36.8541	6.2148	4.1278	2.9026	6.1031	74.7758	31.0338	0.8183	11.7102	31.8132	144.51	12.4152	0.0038	0.0431	7.5497	17.6209	16.3691	8.8781	155.087	39.9868	51.6827	158.454	12.4615	0.487	19.1396	0.0391	33.2231	22.1844	27.2458	41.3039	65.7102	50.7259	321.555	181.978	200.404	6.9069	165.347	5.0807	3.9477	25.6121	67.1764	25.6265	33.8211	164.975	85.9815
TCGA-AO-A0JA	13.482	6.5547	27.9592	1.7472	25.9306	3.9065	11.9296	4.6607	7.8288	34.4992	81.3525	0.7322	12.5796	23.6065	74.7209	17.096	0.0045	0.4368	1.8753	17.3996	11.5718	11.5315	235.46	21.2354	46.0108	106.553	18.8544	0.7318	15.3469	0.5004	25.1274	16.0048	21.0937	43.4165	49.6123	43.8023	144.508	95.5344	50.6498	5.5808	70.1782	7.0163	5.7369	24.1082	25.8713	20.2967	13.3586	56.1167	70.7375
TCGA-AO-A0JB	3.9233	3.8466	20.2398	1.2223	32.3902	2.8343	4.1355	2.6834	4.5003	31.2216	30.8077	1.0213	11.7269	176.107	248.974	5.9067	0.0356	0.2356	3.9593	17.7888	27.9692	7.3597	83.1453	37.5731	53.9047	48.692	4.4626	1.0424	16.3734	0.209	16.9614	16.4078	54.8037	27.9307	81.4772	30.8318	342.765	241.737	83.8257	18.6067	162.511	7.5718	2.6633	14.6714	103.529	27.7001	19.9377	90.3771	142.039
TCGA-AO-A0JC	17.5702	4.3628	19.7176	2.4386	31.7572	7.5787	5.2879	4.2425	9.7004	52.847	23.1656	0.8847	7.0376	21.1455	72.9511	10.3732	0.1377	0.0677	8.671	11.8878	13.0883	35.4626	160.072	16.6673	34.1084	128.559	17.5752	0.9622	15.5551	0.0162	46.2384	25.8146	28.9072	33.765	41.0895	45.103	192.757	116.091	99.3047	6.3022	61.1414	5.0299	4.7345	33.8702	57.8207	26.0811	20.4015	65.8535	45.8509
TCGA-AO-A0JD	106.574	5.6584	68.9076	3.1957	85.953	6.6494	9.4745	4.3749	18.4313	80.8392	54.1661	0.5163	11.2619	24.5406	102.598	26.0753	0.0048	0.4709	1.8	16.444	83.1412	16.1538	567.032	22.0105	93.79	139.165	36.9493	1.181	17.6585	0.0213	123.304	43.7731	51.1717	43.3848	49.5325	57.4442	260.985	155.325	146.607	7.4736	59.9832	4.9563	4.6101	35.1085	46.9837	58.2638	19.6492	100.951	69.365
TCGA-AO-A0JF	9.1976	3.3218	29.071	2.5227	44.2856	8.7091	9.6679	5.3584	12.3675	61.4956	34.1112	0.4726	10.9533	15.308	90.3739	16.8274	0.0048	0.2156	6.471	10.4943	10.1378	12.3096	224.147	17.5742	47.0349	107.96	25.4645	0.5252	17.0939	0.0499	46.8447	27.0884	36.0105	41.049	50.3258	36.0009	151.196	73.2747	80.1133	5.1163	54.2664	6.2086	4.9765	35.5696	33.1585	25.2447	13.7445	55.0288	51.2966
TCGA-AO-A0JI	12.8375	5.66	41.6497	2.312	44.5474	11.1861	6.2981	6.6435	25.1529	67.1885	72.0192	0.716	10.0055	23.348	84.4093	17.9106	0.005	0.0237	2.6098	16.4805	13.2735	7.6321	309.601	31.4629	37.4509	121.731	32.786	0.6398	28.2585	0.1767	27.9971	14.2162	40.8792	27.3365	80.8477	42.9539	176.873	78.126	104.468	7.108	95.8483	8.6078	4.2686	40.5106	20.6697	26.8973	20.491	72.9195	77.4534
TCGA-AO-A0JJ	12.6292	7.2538	30.462	1.6734	48.0237	8.8853	7.9271	4.4452	9.687	52.1572	46.7427	0.664	11.4484	26.0188	100.444	15.1574	0.0095	0.3382	4.8687	16.7312	14.364	14.731	261.425	24.4267	36.3276	123.215	19.3903	0.6584	28.7457	0.357	49.253	33.8762	43.1131	49.4817	53.9328	41.6789	246.496	101.583	142.295	5.3773	62.0055	7.0138	4.888	36.3959	38.1462	30.8389	18.0267	99.7635	71.0489
TCGA-AO-A0JM	44.1152	17.1681	47.2182	2.8733	36.42	5.8955	8.563	3.7147	8.9559	43.694	37.0302	0.8908	9.3889	15.8042	71.4032	24.2967	0	0.4865	6.5401	17.9026	20.776	12.9642	232.68	27.2942	55.3382	153.556	23.8263	0.6691	16.4606	0.0408	51.174	26.6686	70.178	48.4211	77.7613	59.5491	130.021	95.0007	81.3083	3.0956	63.4391	3.4122	4.3345	36.3936	47.5247	32.7405	16.8852	61.8838	72.566
TCGA-AO-A126	9.8399	5.3882	30.3165	1.4105	33.1929	7.4706	4.3485	6.3298	12.469	78.069	67.95	1.0792	12.5858	39.74	149.31	11.9204	0	0	12.0539	30.1791	18.1064	11.6958	134.936	38.8817	49.7003	162.689	11.8577	0.8576	14.5767	0.066	37.3912	23.9474	39.1836	35.3895	105.106	87.4678	327.51	126.834	163.238	7.0333	121.612	7.2772	7.3413	31.1172	55.7576	38.9211	26.0983	172.44	137.29
TCGA-AO-A12A	20.9686	4.0088	33.1335	2.6134	40.2403	10.1672	6.8056	6.5365	12.5331	61.4063	45.0058	0.5823	5.6939	20.0795	77.1952	16.4125	0.0046	0.4242	6.0455	10.3124	14.5697	14.6215	191.645	16.2164	38.2557	115.516	23.0862	0.7498	15.6343	0.1833	35.9257	26.1363	26.4646	28.3708	46.3428	29.0805	160.427	97.5375	93.1227	6.1775	48.6368	6.0295	5.6035	29.6083	37.1029	26.7152	17.1415	69.2376	38.1537
TCGA-AO-A12B	17.1423	36.2895	54.0779	2.0123	60.9134	6.2672	10.0401	11.0355	12.89	59.6726	56.2567	2.1391	16.3445	55.3381	171.021	18.2178	0	0	9.7328	18.5244	35.4408	19.5464	333.945	27.7826	95.3419	127.505	12.7645	1.3626	21.3946	0.0878	51.6035	41.8251	79.1856	53.5399	64.9201	76.1877	183.275	154.568	164.126	9.9446	57.5041	10.6879	6.2831	66.9947	48.7775	24.8761	42.0874	96.0225	96.0166
TCGA-AO-A12C	8.4798	2.5673	35.2386	1.4571	32.9598	5.2282	9.3139	2.5214	13.1124	56.4026	55.2448	0.6402	7.3633	21.5329	56.8964	12.5328	0.0097	1.7639	2.7681	14.5277	8.1754	3.8437	211.077	24.4687	32.4024	99.0305	21.6832	0.4587	22.4614	0.1067	39.9392	17.7972	36.2496	33.8804	38.1187	32.6392	140.387	126.453	101.892	5.2608	55.891	5.7889	5.6824	23.0068	23.1438	21.8181	13.575	98.4525	77.7098
TCGA-AO-A12E	33.7493	5.6278	42.5731	3.9774	52.1334	8.1764	10.4607	7.3858	18.5589	91.8628	46.1803	0.9027	13.7171	21.6353	82.4088	13.9498	0.0143	1.4761	4.8781	15.284	48.0885	41.0866	319.937	40.6459	54.8578	147.309	21.712	0.6857	18.2371	0.3514	35.1049	32.5954	48.7488	45.5005	61.7324	47.8875	141.849	96.839	114.575	6.6033	93.5436	7.5481	5.5443	29.1455	26.9866	23.8492	24.3824	71.57	75.3932
TCGA-AO-A1KO	16.4334	0.8191	19.1448	2.8743	22.5995	8.6958	9.6646	6.8813	11.7923	41.1004	24.6491	0.3706	4.4568	5.1157	30.2517	11.6852	0.0183	2.7864	3.6732	9.6404	4.7584	3.9905	220.13	8.2932	25.1952	71.1233	27.1096	0.2092	16.807	0.3233	40.6318	22.3948	15.0258	22.9029	29.7948	22.3114	98.4708	53.8639	74.3119	3.5491	39.7564	5.4446	5.0539	26.1023	30.2662	16.7226	7.4657	78.6576	25.4132
TCGA-AO-A1KP	14.4884	1.4247	64.9169	2.4743	30.8476	12.3348	9.0494	4.9194	25.1998	101.236	61.8615	0.618	9.4157	8.3619	42.7224	27.2874	0	0.4638	4.1259	28.5769	11.7735	9.442	189.743	21.3433	71.5696	153.942	24.3521	0.3514	35.4477	0.9078	28.1516	21.6549	25.259	48.1822	65.0936	46.2528	237.246	154.406	133.731	7.5742	128.862	10.1544	6.9237	28.9404	18.7034	42.2639	19.3122	148.293	59.8423
TCGA-AO-A1KQ	17.1986	15.0975	54.1627	2.4189	57.6948	9.6195	7.0146	9.4669	18.104	78.5261	133.57	0.6501	13.3908	40.2992	183.23	12.263	0	0.194	4.4328	32.0045	29.8536	15.8225	330.229	50.8105	70.0646	117.208	18.5639	1.1902	21.3956	0.3104	39.2516	36.4217	92.7559	66.7711	66.9187	102.912	503.299	192.023	145.343	11.2552	145.955	6.4896	4.579	37.9703	55.0225	42.4171	33.7047	145.006	103.342
TCGA-AO-A1KS	32.7175	0.846	40.7492	2.8819	13.7571	11.1557	9.0689	10.5321	17.6328	43.1813	85.1053	0.8479	8.1141	4.2558	21.6842	18.0219	0.004	0.7307	2.1495	12.1406	5.5095	2.3483	298.923	24.0329	54.429	118.642	61.857	0.2911	15.3241	0.3116	38.9101	24.2605	25.2742	17.6003	29.4021	29.5375	94.5729	92.8046	103.167	5.2168	61.0209	8.3468	4.1464	24.5807	9.2431	32.518	9.3111	61.0394	23.0191
TCGA-AO-A1KT	12.6418	3.3738	60.5365	3.1414	91.8874	12.2289	9.6888	9.6801	31.2559	71.8108	86.4184	0.8665	11.2033	8.2066	58.46	22.5988	0	1.2241	2.6402	15.9668	10.618	7.492	287.458	33.5143	63.697	127.917	21.6515	0.3119	31.3165	0.0166	56.4102	22.3686	84.5238	53.4824	62.7535	85.7888	183.959	125.411	118.859	5.3239	101.849	5.4703	9.0549	61.1391	32.798	29.5288	23.9744	113.941	44.4242
TCGA-AQ-A04H	74.4488	3.0896	41.8458	2.6312	57.1265	5.581	10.5303	10.0105	29.281	61.4838	67.7576	0.6726	6.9913	12.3175	62.1018	11.4921	0	0.0036	4.1828	8.2305	10.4707	12.0736	249.681	21.4243	46.7339	119.35	33.1888	0.5005	18.4886	0.0731	27.0355	25.362	41.8923	33.7735	75.6678	41.6631	128.162	46.9793	69.8678	4.47	52.2985	5.1911	5.1394	36.4902	35.3864	22.8153	13.2447	45.8551	65.2142
TCGA-AQ-A04L	16.4693	1.5798	46.4509	2.0713	46.0773	11.6888	10.3006	5.0313	14.6607	54.7392	47.3374	0.8294	7.9245	19.2148	185.763	11.1533	0.0045	0	6.5831	19.2545	33.8856	8.5417	338.513	23.8205	37.1557	91.2724	20.2621	0.3754	18.1583	0.0199	74.5496	60.5634	58.6712	66.2447	72.6211	63.1208	203.327	160.466	69.1136	5.1399	65.6743	5.0432	7.6678	50.0351	70.0151	38.7429	10.1746	65.7432	64.8649
TCGA-AQ-A0Y5	18.5365	2.4869	50.5909	1.8807	39.717	10.2852	11.4336	6.2228	20.3415	71.7641	67.9182	0.5142	7.8601	6.2466	27.9023	18.7825	0	13.4906	4.832	12.3259	8.5832	9.7978	328.428	22.7385	86.449	107.041	36.1076	0.1822	25.2499	0.1023	41.571	21.8282	30.0457	44.0139	34.9669	164.016	216.923	89.4744	117.868	2.8271	57.9106	5.725	4.4607	86.6355	45.17	35.1405	13.5971	62.346	45.7176
TCGA-AQ-A1H2	37.2757	5.8845	60.7019	2.4079	61.3671	7.1443	11.722	6.899	11.5521	84.8382	97.1359	0.7572	8.7179	29.9776	112.024	29.5228	0	0.0393	7.3554	25.5909	37.0621	34.1781	353	39.39	46.7915	185.53	35.3396	1.0511	28.6368	0.1625	58.9867	27.472	59.5587	67.4145	70.5337	83.4288	225.537	154.166	143.847	7.581	67.9422	4.0454	7.0711	66.365	28.3735	32.2406	22.5951	99.9087	74.7378
TCGA-AQ-A1H3	23.393	3.0841	27.8551	2.0516	31.5967	8.0341	9.3385	11.0921	13.6428	38.8368	42.8508	0.4068	8.2802	9.3786	48.0522	15.3226	0.0074	0.5404	3.6801	11.343	9.0534	7.8644	187.12	15.0653	33.9477	89.5567	24.0627	0.43	17.6974	0.0433	37.5671	22.2105	27.4199	34.9962	38.2163	28.1533	117.347	75.2825	70.3932	5.6315	63.569	8.8102	5.4203	36.78	23.0598	14.2545	11.9589	75.5105	31.117
TCGA-AQ-A54O	8.5128	12.7827	44.1331	2.1074	80.6278	6.9009	4.0216	4.9626	26.1585	174.027	75.8374	1.1589	24.0375	107.596	380.726	15.8941	0	0	3.3351	39.4246	65.9427	60.8994	152.808	82.6687	61.7066	150.306	19.4752	1.3699	13.1426	0.2013	39.2295	29.3362	66.5695	48.3793	135.788	150.983	650.239	414.48	129.413	10.2965	325.096	13.1123	4.8037	19.8745	190.566	79.8085	70.3058	132.284	205.688
TCGA-AQ-A7U7	9.1734	5.839	21.7126	2.7861	35.0701	4.8701	7.8435	6.4281	9.5307	33.7839	39.418	0.6823	8.6497	17.1579	95.902	9.9107	0.0263	0.9337	3.0158	10.2137	13.7664	32.9305	170.061	12.2984	25.0111	99.6861	20.2218	0.9752	16.075	0.4473	23.2626	17.4855	32.7624	37.4814	42.5181	45.1283	144.591	69.9292	74.2202	4.5718	55.3177	4.0732	4.7018	23.9946	29.0687	19.1143	18.1615	48.9649	37.9041
TCGA-AR-A0TP	7.8048	2.9695	28.0971	1.4089	24.6391	7.0346	8.8553	5.2814	14.1762	55.9635	27.3532	0.8174	14.3738	12.3959	86.0465	10.4486	0.0261	24.5554	4.4639	7.0373	9.5713	7.3981	294.961	15.8998	33.1162	46.2427	37.4628	0.3339	15.2539	0.1275	57.4446	25.7335	40.7974	32.8671	36.7391	26.2939	173.434	77.4477	45.0393	2.7343	79.4619	6.0275	2.2546	35.5554	53.4101	26.7969	5.5155	30.4077	67.1633
TCGA-AR-A0TQ	20.4103	6.745	34.0233	4.5093	58.2347	7.208	10.2173	5.7527	16.9949	34.1702	61.9992	0.5811	8.7564	19.6857	64.5639	13.8522	0	6.3304	3.3886	9.9073	12.9478	11.5709	418.706	24.6685	35.1506	79.9061	24.7048	0.4948	13.8922	0.156	38.5733	26.9996	36.2231	32.8863	48.6318	62.0152	116.339	102.781	77.1501	3.528	63.6273	5.4558	6.2843	43.7007	38.4705	17.7689	12.778	56.9421	64.2093
TCGA-AR-A0TT	34.5023	5.5653	31.1478	2.487	35.9422	7.0923	10.9431	5.9589	13.6267	41.7773	37.2559	0.6533	6.3484	14.7352	59.9593	13.2219	0.017	2.1872	3.3962	6.7637	12.3271	17.3274	242.147	15.4374	45.4231	94.3527	28.9569	0.4477	14.0811	0.0499	47.907	32.1056	48.6451	36.0926	46.0027	36.6228	112.376	78.3377	59.3955	4.1588	71.0521	4.3755	5.3742	35.4229	48.9573	17.6277	11.1888	61.8438	57.5984
TCGA-AR-A0TV	61.0812	3.784	67.6161	3.5977	51.1819	8.1764	8.3884	7.5369	18.0425	55.7353	77.6704	0.8184	9.9815	17.8666	111.894	12.3849	0.0047	0.7196	4.1283	17.4951	24.1118	27.0956	244.162	31.2599	91.1182	354.457	27.5697	0.7448	28.4874	0.048	38.7688	40.628	64.7714	41.0677	92.2558	84.945	186.91	111.687	63.6722	6.9776	96.0266	7.342	4.8049	87.3372	28.1302	33.2654	12.0801	78.4413	86.8759
TCGA-AR-A0TW	15.1823	3.4477	43.2518	2.698	64.2773	8.6412	17.2527	10.4905	20.9008	64.1196	108.216	0.5877	7.6973	20.8439	70.1873	21.5962	0	0.1702	2.4906	13.5251	23.1201	29.293	622.501	46.3727	61.5676	320.791	33.5843	0.6657	15.7806	0.0129	41.8166	30.3931	78.584	51.3856	80.6787	19.2842	140.904	112.866	54.7088	2.1864	79.8923	5.1091	9.1061	38.7877	40.808	29.053	25.6028	69.3498	68.4478
TCGA-AR-A0TX	18.9734	2.641	15.177	3.2786	26.1441	7.7575	9.0809	6.4631	10.4038	53.7085	34.497	0.5346	8.206	14.516	72.196	18.897	0	0.0652	4.6733	8.8679	10.979	9.0051	367.512	8.1772	38.6546	89.0709	25.3641	0.6757	16.7575	0.0506	26.528	21.2158	32.8662	37.301	54.3906	19.5301	123.737	94.4921	73.8604	4.715	47.2949	5.7172	5.1441	20.4428	41.8022	22.2339	12.897	63.014	57.1734
TCGA-AR-A0TY	33.0652	4.8207	57.1662	2.5635	43.4524	9.0812	5.9786	2.3395	10.4564	55.2734	57.9113	1.0373	11.6735	25.0665	118.538	18.1097	0.0078	49.8948	3.1028	11.4983	13.3399	12.4311	503.456	51.8284	95.1015	77.7721	24.4922	0.8123	31.3978	0.4515	66.9557	33.9567	30.5782	36.1876	45.9333	65.4568	298.495	162.334	81.6457	8.1755	78.823	6.3001	3.0783	36.9743	62.3232	42.0946	19.0406	68.1964	119.945
TCGA-AR-A0TZ	11.0208	6.4455	27.622	2.8185	22.282	8.311	14.3042	6.7312	16.899	31.1636	53.4371	0.3859	5.8062	14.9452	68.58	13.5016	0	0.0276	1.2001	11.2306	17.5796	21.7709	246.508	15.2524	34.1715	145.976	18.3427	0.4775	11.6476	0.0572	35.5451	30.7846	26.516	27.6133	59.4385	19.7034	113.332	56.6	53.045	3.5216	50.6439	5.5185	5.0614	24.0326	16.5574	15.911	20.0697	54.3573	51.0432
TCGA-AR-A0U2	29.7786	4.2259	39.5826	4.1854	19.7399	10.1879	22.1368	12.1915	14.1193	32.3481	43.4542	0.529	4.8495	9.0492	27.0726	13.2524	0	1.754	2.073	11.0888	6.2629	6.652	464.272	21.8479	33.5646	58.4119	26.5608	0.4093	21.1811	0	48.945	26.3367	35.3727	25.3821	38.7767	35.1528	73.733	49.8079	48.0747	4.8209	36.2672	5.6703	6.4444	32.7515	12.0263	13.489	9.5517	73.9797	34.5068
TCGA-AR-A0U3	9.8724	3.1156	41.3946	2.2506	64.7079	9.8558	6.9876	7.6433	32.5339	76.2379	81.63	0.4956	8.6866	7.9355	50.8063	20.4169	0.0376	0.1637	7.5347	10.4708	31.5212	22.7314	326.719	18.3487	32.8204	125.423	30.2371	0.3937	27.9238	0.2431	66.0314	24.4655	38.6517	33.8211	38.0428	32.0457	207.288	298.767	108.365	3.2142	69.1465	7.5766	4.8824	37.32	29.4754	26.4424	17.1461	78.1734	76.0627
TCGA-AR-A1AH	1.9664	3.1635	43.8106	3.3104	33.1718	5.1484	12.1754	3.0648	12.0354	34.7679	25.4887	0.4129	14.5598	10.8863	55.9914	10.05	0.0181	2.7009	2.7983	13.519	17.7573	2.9736	183.587	19.8272	69.0741	60.3941	15.9751	0.1776	30.0131	0.3788	66.8896	25.4602	101.95	61.3096	55.1514	52.5946	260.293	174.959	68.6446	4.0557	90.5995	7.9047	9.5477	21.2857	33.8488	43.8936	9.317	81.6991	53.1176
TCGA-AR-A1AJ	14.4398	1.3676	38.2597	2.6874	47.43	5.604	10.3775	5.144	10.0793	51.5411	36.5834	0.6617	10.7051	9.2261	48.9383	8.9779	0.0157	1.5896	5.0067	10.6275	9.9788	20.6141	225.818	10.524	39.2941	106.747	26.223	0.4246	15.0083	0.3153	38.4114	35.775	32.3397	45.4109	58.6773	26.5122	155.135	56.8675	57.4306	4.463	92.8404	3.9112	5.5237	29.4483	40.5147	22.887	9.3523	39.8934	45.523
TCGA-AR-A1AK	28.2216	11.1489	33.8949	3.1431	42.2214	8.8266	9.0647	10.8124	16.3202	53.5337	51.2393	0.5254	7.8099	11.0441	191.803	9.503	0	0.8375	4.1019	12.0915	8.3104	11.379	247.699	31.3197	49.2852	120.859	20.5702	0.4318	17.0677	0.3773	35.5611	34.8061	44.1612	38.8633	59.4795	43.7526	120.579	97.7714	82.9316	3.6016	73.2501	4.4059	5.4163	35.1721	30.5993	20.8481	22.9403	79.3396	48.7858
TCGA-AR-A1AL	19.688	2.3371	28.6637	2.7245	35.3447	7.156	13.5248	7.7938	10.5632	48.1048	33.7559	0.5444	6.4456	7.9521	51.7218	17.0657	0.0089	2.7109	5.8888	9.2887	7.3653	6.9338	207.671	11.0416	33.8046	76.7892	24.4364	0.2406	14.4968	0.1311	42.0205	26.6983	22.6723	33.4204	38.2939	26.6748	120.989	65.9806	68.2948	4.7753	35.7654	6.8108	5.8488	35.7759	26.4467	20.2638	9.416	62.8767	27.2074
TCGA-AR-A1AM	14.3084	6.1658	28.3504	2.326	58.0177	4.9565	7.4101	6.7398	12.935	51.3797	45.5669	0.9997	10.5884	26.7044	146.188	12.6343	0.0293	1.8244	8.956	14.6772	17.355	16.2005	233.767	20.9826	51.1479	111.671	17.1267	0.9657	15.5068	0.1506	46.1933	29.8751	49.6693	32.8412	62.6639	37.1324	151.298	102.016	98.4803	7.0059	67.8676	7.569	8.5317	27.8355	38.8434	23.7454	21.0122	82.2027	65.2113
TCGA-AR-A1AN	35.7138	2.2892	30.5028	2.0317	46.0668	4.3461	6.1777	5.0668	10.5241	47.5627	44.0333	0.8136	8.2747	18.0777	96.3236	16.8113	0.0083	0.1105	2.8808	6.3302	9.4245	17.3801	265.484	15.2486	50.0665	93.5847	25.3431	0.4171	13.4557	0.1042	48.1409	40.9437	46.3482	24.2394	48.5428	71.6724	178.679	105.067	103.54	5.8744	74.8084	5.2042	3.2272	29.0676	36.0771	25.9492	7.5336	66.5969	41.2161
TCGA-AR-A1AO	14.9244	3.2552	27.8027	2.5332	43.4107	5.0825	7.8935	6.6562	17.0654	47.7331	52.6492	0.8742	11.3221	15.5665	91.2236	17.9666	0.0118	2.4922	7.2513	10.7889	12.9308	37.6156	230.094	16.174	34.9178	158.173	30.577	0.4821	16.2113	0.1209	43.2027	36.604	57.9622	48.4294	64.3547	52.1324	191.962	114.412	76.3869	5.4321	154.912	3.6761	3.2123	41.0269	60.2315	32.2524	10.7808	51.1644	68.0975
TCGA-AR-A1AP	22.0365	4.377	51.1625	2.7254	53.1737	6.015	9.6624	4.7324	22.1526	59.2242	64.3633	0.3872	7.7034	31.3004	76.247	14.3291	0.0235	0.1168	5.4694	15.2712	18.6815	21.0221	241.644	17.8438	51.1924	148.937	28.4561	1.2055	21.9848	0.0518	43.9232	33.2009	59.0979	45.0962	27.7496	59.0868	147.219	110.278	85.6287	6.8457	85.5505	4.9905	5.5409	40.3442	35.347	24.5823	18.683	60.8838	56.1045
TCGA-AR-A1AS	9.288	3.445	88.481	2.4249	81.9946	7.9593	7.0751	10.022	10.4743	91.6646	43.3323	0.5054	10.5461	13.2767	85.9082	32.1734	0	0.3467	6.4417	13.8715	15.6284	13.1893	270.536	24.3652	57.1913	123.32	24.9813	0.5532	20.0086	0.0088	98.1416	36.6589	43.72	54.6224	58.7977	47.7837	191.675	151.137	149.957	8.0282	64.776	5.4508	8.6333	48.2172	64.6428	29.1709	18.3493	104.244	47.1557
TCGA-AR-A1AT	34.2646	5.1718	25.1917	1.4958	42.3845	7.044	8.2485	6.3732	8.8255	44.8664	36.7545	0.3983	7.586	21.3301	93.7564	13.1885	0	0.1908	5.7805	14.0104	13.0252	9.9814	234.367	16.3614	40.5153	67.025	15.5093	0.6398	16.1435	0.0093	50.6649	15.7537	56.8281	39.7327	49.482	33.6374	130.883	103.974	103.098	5.1546	59.5341	3.4221	5.4475	29.6262	31.7256	18.9227	13.8621	73.4997	43.4926
TCGA-AR-A1AU	29.791	3.7867	21.9571	1.8699	43.9422	6.5593	9.6842	8.2063	16.7797	49.8899	82.5706	0.4254	6.0601	15.242	82.2059	8.7532	0.0139	0.079	6.067	8.5779	13.4891	14.9962	265.482	16.7201	43.7404	77.4684	21.8629	0.5462	17.9794	1.0426	24.6509	27.9192	52.7654	32.324	42.2306	30.7121	114.784	76.2028	66.9905	3.9467	57.9068	4.2724	6.0797	53.7437	43.0674	16.9261	12.8804	62.7711	34.2335
TCGA-AR-A1AV	22.2193	3.9916	39.0119	2.9597	39.9201	6.8467	11.3073	7.7264	12.935	42.5246	51.2353	0.6645	7.8948	10.5045	73.8014	15.5733	0	0.0435	3.9981	9.4219	21.3551	24.2688	320.667	24.9261	54.1392	122.001	22.2482	0.4887	13.6412	0.1349	33.9688	28.5109	36.3075	38.3721	41.2153	31.6184	146.709	86.6003	83.51	4.4444	55.0692	8.7037	4.8112	32.6652	39.5504	19.9045	19.776	87.3165	34.171
TCGA-AR-A1AW	16.6843	2.6533	22.8396	4.3059	34.425	10.7199	11.1021	9.4257	21.9416	37.3935	32.5812	0.8941	8.6254	7.7752	111.121	12.8691	0.0103	0.0342	7.292	8.0879	9.643	19.2754	208.82	14.0975	35.8471	93.2911	32.4	0.4377	15.4804	0.0531	39.5659	26.5691	24.5306	40.1237	35.4053	37.6864	146.762	82.0837	57.3574	3.3937	60.437	4.7351	5.8484	31.5934	30.7916	18.514	10.5512	48.8729	31.0632
TCGA-AR-A1AX	34.4406	1.8192	34.2829	2.0268	34.7795	6.6611	9.5959	6.006	18.1566	37.1237	35.0032	0.732	7.7063	8.4923	89.5107	7.6508	0.0192	6.9672	5.0312	10.9089	11.4397	12.6476	217.079	16.8622	36.1864	70.7097	24.7175	0.3738	12.9659	0.169	37.0014	26.4738	32.9079	42.9734	40.3443	32.2731	123.835	92.3566	68.2321	3.1513	51.8475	3.9828	4.8305	32.8179	26.1912	20.5924	12.3863	50.9058	35.5671
TCGA-AR-A24H	28.582	3.3398	43.0357	2.9727	69.4261	7.223	13.1359	8.8138	22.6522	30.2328	31.7199	0.7881	6.7391	11.7839	50.1704	18.3213	0	0.1584	2.811	12.728	9.1501	8.1964	152.288	32.0243	66.5717	93.979	30.7106	0.4818	29.5865	0.0804	64.6262	24.4124	50.9427	47.3882	59.0517	39.9054	90.875	84.4533	93.8475	7.2234	37.9114	6.8954	4.8148	25.8597	25.4594	13.0294	15.0825	61.9549	43.4606
TCGA-AR-A24K	22.0108	2.4251	42.2587	4.5908	43.4699	13.4459	11.5535	8.6871	9.5771	40.9131	35.0538	0.8858	9.8642	13.0409	46.7167	28.027	0	0.0069	5.2989	10.6998	8.1102	9.1618	294.236	13.8723	38.5472	57.9337	25.8004	0.42	20.147	0.0427	53.4145	39.994	30.4457	35.9522	24.0902	25.5487	143.739	67.9556	81.421	5.7881	92.1332	12.373	8.4562	20.7773	19.27	18.6885	11.2945	52.813	31.4525
TCGA-AR-A24L	13.3577	6.7724	47.1476	1.9212	19.7565	4.5924	11.371	7.8484	19.136	48.0592	130.051	0.4001	9.4016	7.9521	59.6019	13.8555	0	0.0757	3.4424	13.6807	9.274	8.8831	198.345	21.5212	61.0311	142.736	35.1647	0.3381	19.0599	0.1457	48.1273	25.229	53.9552	41.4178	60.4143	55.7128	136.808	86.6415	55.803	6.681	59.1583	8.7792	4.6068	51.4855	24.5096	21.1772	9.0427	47.0343	33.2191
TCGA-AR-A24M	8.786	1.5909	21.3346	2.8169	33.2264	8.2909	10.1165	4.0765	11.5837	74.2584	34.4449	0.456	7.6097	6.7964	53.9324	29.7452	0.0032	0.8294	3.8616	11.5287	6.0802	6.2	276.916	20.9032	43.1273	95.5429	42.2835	0.2319	17.9673	0.4057	40.2735	27.5429	23.0346	40.5808	44.1781	34.7458	141.596	71.3383	92.3594	5.2238	40.7597	6.559	4.6157	36.0119	34.3476	21.2141	10.5568	78.3436	31.141
TCGA-AR-A24N	17.8403	3.3252	48.4785	2.0364	47.4166	10.0813	13.8511	7.2379	13.0212	49.56	31.067	0.4978	6.6415	8.3862	61.2886	19.8621	0	0.0827	9.5497	14.0326	10.7155	14.6516	218.86	18.6605	52.5482	108.969	33.46	0.3698	17.7606	0.5726	36.692	32.8416	37.4962	45.7149	49.887	29.5337	129.909	60.0809	81.6472	5.4538	53.1962	6.1381	6.6245	41.7572	27.8682	21.4346	12.0338	61.9016	32.2322
TCGA-AR-A24O	16.0241	1.9572	23.8573	1.9672	31.3182	7.3174	9.4079	6.0988	11.6038	54.8668	35.1791	0.4966	8.7904	9.1524	52.4479	13.1943	0.0085	1.1602	4.1176	8.7006	8.3562	10.4008	211.287	12.5064	39.7437	94.7023	25.2218	0.3119	17.5942	0.2252	37.864	28.9801	29.1692	33.3646	38.0822	33.1544	124.54	68.3458	90.0351	4.1203	51.2784	6.2181	4.217	25.8791	24.3195	20.6498	10.8651	64.559	34.3151
TCGA-AR-A24P	14.7449	4.051	31.5477	1.7871	32.0085	7.9721	9.4907	9.5544	11.0327	40.309	36.0042	0.4467	6.4866	8.7174	58.9207	14.5429	0	0.0863	3.1655	10.1244	7.8571	7.7942	190.64	14.4718	24.5125	97.6651	27.4599	0.3456	18.6959	0.0214	38.9794	21.2771	24.1766	34.6889	37.5426	27.9209	119.28	61.5171	85.6802	5.1635	42.2838	5.5903	5.3159	19.3658	20.9754	15.8711	10.8861	64.8945	26.9205
TCGA-AR-A24Q	13.6365	2.0892	44.3173	4.2697	52.2854	3.6397	22.8346	6.3268	14.1721	33.2439	25.1182	0.5305	19.3328	13.8003	133.461	11.1583	0	5.4457	4.5678	6.1981	9.8555	6.0055	428.08	31.3699	58.1732	77.4128	22.4901	0.436	22.3839	0.1064	39.5535	20.2148	31.26	80.6995	58.7659	38.5503	121.627	89.931	66.36	6.521	60.4098	8.4524	6.8356	36.2754	62.9515	25.2111	7.0571	27.2277	100.178
TCGA-AR-A24R	15.4533	12.1744	28.6589	2.7856	50.7463	10.1425	10.955	7.7113	22.9996	45.918	95.0969	0.6718	8.2951	8.323	61.3428	22.3667	0	0.077	3.9631	8.8115	18.4429	16.7972	256.526	21.2546	29.4272	115.052	31.9022	0.2652	17.0815	0.0435	73.94	29.6838	39.883	32.6737	52.5584	96.7749	158.101	64.7385	79.5337	4.1668	65.929	7.4975	4.7689	17.8437	40.7759	26.6265	15.8713	61.2141	31.3762
TCGA-AR-A24S	28.1496	1.7552	16.3325	2.1642	21.8608	7.268	11.094	7.9541	19.9197	39.2823	40.9062	0.3871	7.4315	6.028	164.883	13.5273	0.0036	0.2444	6.3576	6.8181	7.3129	12.5864	281.809	8.6404	37.2325	70.5818	32.1763	0.2266	17.4402	0.0855	41.4337	23.8347	42.504	36.3418	33.3177	25.5362	110.599	52.9153	49.8402	2.8431	64.6448	4.7502	5.0538	28.3373	24.5478	20.2823	6.2504	55.8267	31.6328
TCGA-AR-A24T	14.1982	1.3256	26.3573	1.6596	20.3851	7.6297	9.049	6.1998	14.2853	48.1475	61.0738	0.4343	9.8541	8.9924	61.3113	18.1021	0	0.0584	4.8013	12.9945	7.7423	7.4277	192.898	13.4602	41.7298	129.785	27.684	0.3382	25.948	0.3145	29.1732	17.4389	20.2045	38.7929	51.2472	37.9408	163.687	82.5114	98.053	4.48	79.6848	7.4284	4.7678	45.4764	23.795	21.6286	13.3281	81.8684	34.4815
TCGA-AR-A24V	13.109	4.017	27.8908	1.9068	40.1758	7.505	7.4811	7.7345	19.6817	48.4693	41.0274	0.6129	6.8626	11.6685	90.5321	15.5768	0.0036	1.1117	4.314	8.8919	11.5636	9.5246	180.394	16.4687	42.0807	171.76	27.7064	0.4244	20.0352	0.0265	30.8026	24.4296	29.4643	41.0199	38.3948	43.2644	141.671	72.9884	127.557	4.6462	35.7678	4.0641	2.8325	44.3472	23.3379	23.8266	20.9426	52.2446	33.0725
TCGA-AR-A24W	18.6072	1.6777	30.4084	2.4585	30.6058	7.34	10.1402	10.0388	18.0224	40.593	52.8024	0.7923	5.7085	7.5223	66.0229	18.1582	0.0093	2.0929	4.8101	9.2601	8.7877	4.2068	239.134	15.5732	30.4442	100.231	33.4793	0.4207	14.5805	0.314	28.6723	25.8491	22.4152	25.6573	43.1663	27.9536	178.354	77.4442	91.3167	3.7504	35.4799	6.2668	5.1544	35.469	36.4496	27.8552	11.3175	67.8439	26.2085
TCGA-AR-A24X	17.25	2.879	34.5833	3.6328	38.8401	8.3138	11.9093	5.6565	9.8788	50.8815	33.7534	0.5941	7.7491	10.4709	49.4457	16.2958	0	0.0444	4.0452	10.059	8.0412	8.2235	224.431	11.4316	35.2869	77.0171	22.2582	0.3158	17.7254	0.069	48.1038	28.575	20.9147	40.9752	40.0295	29.5026	125.732	70.6988	86.7758	5.4241	35.2652	7.7175	9.3206	18.8146	22.5092	17.6023	11.2189	76.4326	32.8039
TCGA-AR-A24Z	25.7846	2.9187	25.6175	2.3055	26.3842	8.3961	12.0589	9.0881	20.8815	43.2214	69.084	1.1825	10.8898	9.5327	114.892	10.4549	0.0089	9.74	5.3782	9.9543	8.1066	6.1687	362.787	18.8782	63.526	102.793	23.1427	0.2886	14.8226	0.0876	54.679	32.6157	75.1584	41.6482	45.793	32.8514	249.012	99.1203	51.6412	4.2405	43.7219	7.2406	4.2003	44.362	27.0239	16.1974	9.2099	53.2739	35.2589
TCGA-AR-A250	28.5949	3.7905	30.8817	2.39	38.2226	8.2807	10.4647	5.6203	14.8135	27.8269	56.1312	0.5346	7.5159	9.3612	53.7877	13.5881	0.0067	0.4847	3.0132	9.2862	10.8304	7.4705	297.929	16.9931	22.1442	85.656	23.0979	0.4004	15.0733	0.0049	26.2866	18.0065	45.7522	35.8375	49.4657	34.3567	129.521	107.262	50.4495	3.1949	45.2423	6.1356	4.6853	36.3916	37.3441	21.7848	7.0447	47.4777	29.5546
TCGA-AR-A251	18.8086	1.3563	27.0562	6.8748	28.403	4.903	16.72	9.3763	23.1784	37.8535	18.4221	0.9698	10.1649	7.3378	53.0888	19.1969	0.7314	1.0775	7.1968	9.6326	7.9786	5.8239	204.744	12.3246	40.0707	72.4812	28.2229	0.4	29.9305	0.1647	36.9776	51.1613	25.8433	38.6661	43.7964	41.8062	96.0842	97.8088	30.5512	6.243	64.2536	4.7659	3.9151	55.8716	20.0499	24.5494	6.6636	23.132	25.5295
TCGA-AR-A252	29.9447	2.208	24.8084	2.2286	33.2402	12.9321	14.9212	6.2094	12.0018	50.8276	51.6925	0.6527	8.273	5.6388	32.6383	18.201	0.0038	2.1986	2.6172	8.9802	6.42	8.0507	265.758	11.1889	38.765	105.924	36.1603	0.2344	19.0172	1.1979	41.941	28.6273	32.7842	38.4706	35.0019	40.972	149.974	65.3131	94.1972	4.4385	63.6886	6.8629	5.3972	35.582	33.7295	20.6404	10.6708	53.3933	32.3585
TCGA-AR-A255	26.9443	3.3632	24.8475	2.4731	34.1482	7.2937	12.1832	7.1755	14.7466	81.5052	28.259	0.6011	7.8311	13.1911	82.4531	14.4848	0.0081	0.4796	4.0614	13.4917	14.0207	7.8261	253.014	22.4749	33.8096	110.421	43.4029	0.556	17.4172	0.1549	36.727	25.5648	23.3401	50.6086	55.4172	44.1503	110.305	91.1888	97.5129	5.8047	52.9692	4.8994	6.3807	28.0854	28.6778	33.4647	20.5775	60.7519	50.1205
TCGA-AR-A2LE	44.9532	3.1946	23.452	1.8929	35.0779	8.3353	12.9069	3.5419	9.3409	29.5281	33.3444	0.5085	10.927	26.9777	62.6796	13.3641	0	0.2626	3.8181	10.1846	9.477	11.5068	341.517	18.2151	53.9564	55.3006	20.9301	0.4553	19.8027	0	40.0504	37.5519	29.323	35.2175	45.1021	83.0591	159.651	108.006	134.215	5.0584	40.2626	6.0159	5.8217	29.4698	40.4068	25.2419	9.3685	101.826	55.5422
TCGA-AR-A2LJ	15.8891	7.9118	36.0255	1.23	59.8303	6.1188	3.5585	6.5238	11.7982	57.0608	57.1171	0.5014	16.4147	55.587	251.346	13.1658	0.0237	0.3851	12.3847	15.0738	30.0487	25.2996	217.863	21.8311	57.8289	135.988	11.8282	1.33	23.2695	0.0765	44.3939	26.9601	60.6946	41.1918	78.8483	74.1913	191.372	152.099	125.942	10.6286	133.576	4.4398	6.2794	40.3398	72.2692	22.3241	30.2673	113.124	86.4873
TCGA-AR-A2LK	105.648	6.9391	55.6465	3.1737	47.5254	6.9193	8.3718	8.8425	30.2422	47.5176	62.3253	0.7296	6.0498	12.509	76.1428	25.9286	0.004	0.566	3.7421	12.3067	39.8859	28.3532	225.712	28.3777	57.9335	117.431	36.1234	0.48	18.8109	0.0586	31.7648	27.3976	41.0981	33.0629	44.9966	39.2632	198.548	59.3535	140.436	5.0459	49.2737	4.7865	5.0581	27.6498	35.188	23.7491	28.3861	71.9655	51.3736
TCGA-AR-A2LL	38.798	8.1251	35.9001	1.4988	44.6283	7.8721	8.8531	12.3748	29.5183	41.9968	50.0446	0.6622	11.7845	20.9325	99.7683	18.5695	0.0235	0.1288	3.8149	15.5587	14.1896	22.1237	188.385	25.3261	57.0665	110.992	26.3316	0.8473	20.9602	0.0345	50.6144	21.6909	47.0914	40.5407	35.8928	47.0906	156.794	91.3534	116.998	8.0029	71.3209	5.534	5.4718	30.3996	25.7819	17.6873	23.255	67.235	50.0418
TCGA-AR-A2LM	12.015	3.6983	27.9636	1.8266	29.5731	6.1575	7.4976	6.3464	9.44	35.2729	34.8557	0.5567	5.7781	10.9739	59.826	14.3279	0.0115	0.4089	4.1158	8.6669	7.0831	10.5458	161.331	9.0042	25.2705	79.5604	22.5604	0.4283	13.7662	0.0843	33.6284	19.6344	21.5601	27.9803	37.0999	25.0769	101.687	53.0486	70.5841	4.5805	41.103	6.7841	4.7565	30.9922	21.4622	13.1113	9.3842	50.9835	36.8782
TCGA-AR-A2LN	26.7892	4.2619	17.0985	2.4998	30.8148	6.0682	6.609	5.1567	11.4132	33.0263	33.3331	0.7865	6.475	16.5455	72.8651	11.5453	0.0213	2.7526	4.6609	10.9674	8.527	13.6693	169.819	9.3667	23.6388	81.3392	18.6815	0.4864	12.4479	0.2606	26.9014	23.8625	23.8914	23.3411	35.0216	27.0164	114.429	59.8833	83.988	4.3143	39.7133	5.1431	4.515	29.8449	31.4407	16.9323	11.1197	51.3877	32.6035
TCGA-AR-A2LO	16.7454	4.2149	33.1355	3.2983	30.066	5.5735	8.229	6.3997	9.7623	38.0639	51.7244	0.7927	12.879	22.1181	115.383	11.5758	0.0142	0.7249	2.8938	11.0855	12.5708	15.1157	204.136	18.1718	37.792	79.2079	17.8934	0.7091	18.1152	2.3242	25.2556	18.8553	20.5111	32.0592	52.2987	66.7603	173.913	76.9582	92.8152	6.0752	77.4137	7.2639	8.3149	24.8807	35.0444	17.3135	13.3525	75.649	43.8729
TCGA-AR-A2LQ	16.7986	3.5034	21.9531	1.7987	32.8959	4.4253	9.2054	5.4963	7.7204	31.4738	25.5715	0.7323	7.6185	15.8309	87.3987	11.8999	0	0.3173	5.1128	7.9093	9.8786	8.1285	204.901	12.7674	28.0782	73.2773	16.5699	0.677	12.215	0.0469	32.5749	19.5298	21.2019	27.1694	34.7754	24.6683	115.308	80.3426	69.2162	5.5989	41.1356	4.214	3.9454	30.0183	30.2224	17.6478	8.0327	39.7301	33.5371
TCGA-AR-A5QM	14.2596	6.2451	58.3732	1.5602	48.7768	5.1122	5.7359	7.4458	10.187	46.6189	41.8269	0.7435	15.1678	35.929	153.985	17.0504	0	1.3805	5.2856	15.6174	16.7783	24.6835	251.268	19.2618	36.5218	170.939	17.2559	1.3892	18.3898	0.1291	36.9568	29.86	42.2494	36.2955	87.5347	37.4765	141.86	134.717	151.24	6.088	92.5095	7.5428	5.7685	31.711	58.7477	21.1944	30.1865	105.293	60.6022
TCGA-AR-A5QN	14.7834	5.9945	46.9268	2.8626	60.3455	3.8912	8.9512	6.599	11.847	62.6262	45.6739	0.4705	10.7522	22.7437	156.389	17.2708	0.0084	2.4942	4.6008	18.9997	15.385	21.1785	256.3	26.7024	66.2295	112.517	15.6444	1.2231	21.2625	0.4825	26.7414	24.1449	36.5557	41.1857	66.0317	34.2564	140.388	103.857	92.7462	5.5053	96.6038	6.5161	5.9074	33.7879	35.3839	23.7045	15.1159	63.6712	61.2902
TCGA-AR-A5QP	17.5576	5.1319	73.952	3.3012	36.1647	6.8661	7.5786	5.9823	29.9267	86.6458	37.2294	0.574	11.9065	24.2209	143.181	20.9239	0.0112	2.9576	5.4625	19.5762	16.0403	10.1559	233.044	19.1941	53.0345	162.48	24.4497	1.1363	22.9617	0.492	53.7708	20.6183	54.2795	41.1004	66.7769	40.8945	166.276	101.329	117.22	7.6848	82.4339	7.6322	8.662	38.8901	66.0376	21.946	37.3843	81.0237	71.7878
TCGA-B6-A0IH	23.6065	2.228	28.2782	2.2423	26.6729	6.4407	9.352	8.2568	13.6989	46.1562	68.9249	0.7777	8.6984	18.175	75.2312	12.0661	0.0268	1.0957	5.6211	11.079	10.4289	8.149	183.297	12.1913	29.3936	117.948	20.9214	0.578	15.3263	0.0885	34.2837	18.3414	23.901	35.4355	49.0535	36.749	135.99	84.5372	68.3672	6.0255	56.9673	5.4374	6.8227	39.4064	29.6979	19.3407	11.9607	52.2505	47.8564
TCGA-B6-A0IJ	8.9203	2.7952	26.9806	3.029	53.6435	3.7527	11.201	2.8755	6.5647	59.403	39.2397	1.1948	14.4881	17.9048	149.738	8.9184	0.0106	0.9364	14.6607	9.7268	17.189	21.6437	303.501	19.45	53.8435	125.817	21.437	0.706	22.9799	0.1708	70.1881	49.2074	122.837	58.6501	66.6995	38.9254	247.249	155.533	92.0292	6.4826	124.447	4.8199	5.9463	33.1755	113.128	35.51	12.2329	44.8383	78.3727
TCGA-B6-A0IO	9.0296	7.3286	38.9424	1.7136	43.4043	9.3544	6.6684	8.719	13.1432	59.8393	71.0466	0.7279	7.1978	10.7522	104.011	13.9964	0.004	0.1547	7.832	15.0931	13.3625	11.6698	181.293	46.1945	84.2246	206.692	19.7248	0.2776	26.4799	0.6913	55.2565	30.3785	38.9286	48.6624	47.2632	43.4179	331.361	187.344	179.736	4.8204	77.4164	8.6118	6.7447	42.3753	71.0772	31.3224	18.464	90.6229	68.9986
TCGA-B6-A0IP	13.922	7.555	29.0171	3.2752	58.194	7.5816	8.0027	7.2506	9.1059	52.4653	53.3762	1.0072	9.9808	17.8561	94.8256	21.5369	0.0259	0.0735	11.3699	13.8032	12.8142	13.8477	183.228	20.9422	45.2629	107.347	18.7921	0.6055	17.9994	0.0978	52.9182	29.5011	37.5514	38.5402	53.8773	32.4691	162.167	88.2341	97.2953	6.534	64.6272	6.8921	7.8029	37.3904	32.809	17.7913	19.1612	85.3806	46.5067
TCGA-B6-A0RH	15.2521	4.3568	45.8101	1.226	55.579	6.3418	5.5279	5.2877	16.6622	121.341	48.2218	0.7109	16.3184	41.6611	133.322	20.5981	0	0.1611	12.558	13.4577	21.6686	8.1635	268.183	43.4005	85.7757	167.989	16.4269	0.7168	21.9954	0.0611	45.9922	42.375	66.2422	88.6926	105.611	96.0378	344.81	229.158	158.901	7.0748	112.032	4.3902	3.0461	51.3964	52.706	51.981	25.0617	150.07	151.339
TCGA-B6-A0RL	101.508	9.072	67.0727	2.3676	96.7908	5.179	4.5592	6.9629	16.1629	71.5773	56.0673	0.8903	12.2608	15.3813	73.0888	17.8534	0.0043	0.0328	4.3108	22.0643	24.3113	31.0176	243.802	30.5147	84.2877	112.358	21.4273	0.4553	26.9291	1.8951	64.6033	27.9529	41.8232	26.4511	76.2403	70.6055	202.21	134.893	141.742	4.8926	106.599	7.2123	4.394	31.9493	32.3649	25.0488	26.5625	111.898	94.9297
TCGA-B6-A0RQ	9.1753	3.4722	31.8567	2.3921	42.354	8.1921	7.9307	9.91	13.7718	54.4809	41.8924	0.7247	7.3149	21.6426	88.647	18.6003	0.0082	0.4695	7.6568	15.7656	10.1601	4.8423	224.332	15.1284	34.7154	115.973	18.1181	0.5387	22.6522	0.3133	44.9427	26.6931	36.9217	31.4877	48.838	34.2814	151.494	85.6255	91.8843	5.5407	55.6455	5.7012	6.8122	38.6043	53.4875	21.6763	13.4823	94.5657	63.3038
TCGA-B6-A0RV	15.3177	3.1588	33.1597	2.0698	52.3127	6.3285	7.8648	4.4567	14.605	52.7375	51.0265	0.5178	10.7215	26.2933	91.0984	13.1348	0.0166	1.1268	7.1178	12.2359	12.1947	11.1647	264.853	10.2174	45.4303	101.524	18.9939	0.5566	22.9126	0.2685	43.1643	31.871	75.2356	38.6775	53.6834	36.7139	148.263	85.9948	90.1298	5.1277	71.902	8.3256	4.7683	32.1825	30.5887	18.6909	17.5515	77.0024	60.7879
TCGA-B6-A0WS	24.3392	5.8078	41.001	1.6847	27.2076	6.4184	8.3009	6.9611	17.7602	93.2445	60.3152	0.4005	7.9774	18.8247	85.2977	11.8638	0.0045	0.0602	10.7679	14.0813	14.2051	14.0575	192.966	18.2718	45.789	132.862	28.7766	0.6872	20.4049	0.7009	48.9099	28.5768	43.5259	45.9139	66.8583	42.6283	145.369	87.8158	62.605	5.4423	54.8154	6.7261	5.7485	37.8326	27.7125	19.7392	15.3835	57.3511	67.9047
TCGA-B6-A0WT	6.105	4.2523	32.8561	3.5183	46.2712	5.9441	11.4557	5.9246	10.2329	51.4358	47.8082	1.2259	7.7395	11.988	58.6108	15.2342	0.0083	0.5211	6.9278	12.0175	9.4812	7.4352	236.893	17.9709	39.5245	63.6863	22.3272	0.4411	16.8879	1.1401	37.3867	24.7574	27.7563	40.189	44.3874	32.1002	144.941	72.7343	76.418	4.8301	41.7916	7.4447	8.1122	33.0899	33.8732	22.4325	12.1719	55.1645	51.9975
TCGA-B6-A0WV	51.2647	7.5078	36.1151	2.0996	55.533	10.4332	12.4745	7.8347	15.2136	73.0499	68.2617	0.5768	11.7218	16.3684	96.3321	28.2112	0.0126	0	9.0217	12.984	30.1739	9.9289	317.54	32.6063	36.5317	125.515	38.1318	0.5135	22.7159	0.3604	41.818	28.4068	32.9294	47.4201	65.7804	56.9566	246.583	107.668	114.545	5.6158	78.9394	9.3144	6.3994	59.6014	46.6426	28.8903	22.2607	84.708	65.756
TCGA-B6-A0WW	21.7267	6.8445	41.7059	4.4076	28.4666	8.5946	11.4607	8.3554	19.4091	113.212	98.4349	0.4849	9.9154	23.92	120.622	28.5793	0.0215	1.0645	6.1342	21.7875	54.4497	23.2887	273.533	38.5266	66.3952	157.024	35.5791	1.0763	29.9758	0.3474	25.5903	19.7191	39.6488	56.5194	87.4287	47.4629	218.304	126.057	99.6864	7.7981	97.3113	7.848	7.6	73.0727	32.2683	35.6508	25.9308	93.9512	98.4824
TCGA-B6-A0WY	19.4585	6.4513	39.3188	2.612	52.9149	6.7481	7.6998	7.0355	18.8598	67.4796	67.4045	0.8405	8.1916	21.5287	124.277	17.4936	0.013	2.1847	8.7939	13.3322	19.5263	9.4064	265.146	32.024	36.7431	126.388	21.3413	0.6746	19.2951	0.3379	40.9783	26.6491	38.4508	41.6838	73.934	49.2594	177.962	123.372	110.29	5.4206	60.4293	4.6499	5.5051	44.7495	60.0155	20.787	17.28	94.4456	74.0666
TCGA-B6-A0WZ	6.6177	9.4846	40.0282	1.1994	58.2073	6.1483	9.4087	7.7333	11.1453	105.541	53.0457	1.5373	17.9944	40.2597	162.251	24.8764	0	0.6579	11.9667	22.3859	27.6142	13.6603	213.707	36.5006	67.3017	130.298	20.9125	1.3302	25.1389	0.1173	49.5	30.4884	66.7926	69.5587	88.6525	63.6242	291.099	264.462	137.489	8.836	129.001	10.9464	8.5673	37.4932	39.7444	37.7497	18.9792	128.262	158.817
TCGA-B6-A0X4	11.0174	4.1188	34.567	1.7242	48.3983	11.731	11.3918	14.557	15.9024	58.5499	121.941	1.4549	7.0055	24.4267	63.008	21.2588	0	0	10.332	15.9764	12.705	13.6636	322.546	24.311	63.4779	83.9356	35.3955	0.6603	20.0584	1.0636	47.3758	38.5831	77.2118	48.9434	54.0399	33.7967	206.596	91.2418	110.166	6.9995	84.8746	8.4539	7.3862	55.0982	47.0688	24.5639	16.536	92.1134	63.2284
TCGA-B6-A0X5	18.4073	8.9741	38.3848	3.1748	83.0041	10.5113	12.4842	8.1439	16.5656	105.575	90.432	1.3371	13.6359	29.5183	127.436	19.885	0	0.899	5.5444	25.7137	15.4533	15.4528	466.854	32.7804	70.5568	84.5142	29.9068	0.8276	27.1422	0.0375	64.5377	34.9149	51.7088	67.044	66.2917	51.2637	298.473	136.227	140.399	7.5335	77.7173	9.9871	5.2493	36.5124	45.947	71.522	22.6205	114.381	97.3735
TCGA-B6-A0X7	14.1476	3.9164	28.9785	1.7253	36.8369	8.8599	7.1016	7.1753	13.2872	54.779	57.4979	0.6659	7.663	25.458	101.894	13.8892	0	0.0204	5.5392	16.4548	12.7367	5.59	198.036	23.4273	43.6075	104.453	21.1794	0.582	20.7691	0.0697	63.2918	24.8318	37.6072	41.0798	58.3676	46.7952	186.218	111.436	100.253	8.1542	58.1192	7.6203	7.0619	34.3783	34.5514	29.0415	15.5647	90.8077	80.9703
TCGA-B6-A1KC	27.4622	1.5718	23.1956	3.2854	38.7435	11.8896	10.9246	12.7374	31.3669	45.4605	112.773	0.407	9.0645	4.7209	47.0617	20.6724	0	0.1723	7.0642	10.8202	5.3202	3.5224	342.419	23.5591	34.0438	105.788	36.3401	0.2579	23.4223	0.1521	68.065	18.67	50.1119	30.0376	39.1492	36.1352	215.888	89.3012	76.1995	8.2415	79.1764	8.0987	4.1601	88.1677	24.0974	31.8699	15.3043	78.637	29.9096
TCGA-B6-A1KI	13.6223	3.2781	40.4245	3.1331	40.7716	6.0037	8.7525	5.1931	15.7533	60.0026	55.593	0.7509	13.327	18.2776	106.366	19.569	0	4.3899	6.2001	12.9507	15.8092	13.2436	218.418	26.2783	58.6265	132.618	16.2477	0.5978	14.7859	0.2338	41.8226	26.4218	36.7227	43.5619	72.3402	47.8758	241.625	130.216	119.135	5.8694	57.3497	6.6653	5.2211	48.2844	38.1928	39.7676	22.8699	83.036	41.0946
TCGA-B6-A2IU	5.8232	8.7796	36.2685	2.8404	51.4385	9.3028	9.7901	6.521	23.9552	109.75	71.0667	0.8001	11.0567	22.4109	135.192	21.3764	0	7.1573	7.338	20.5925	19.646	15.6777	200.227	28.4902	29.4917	114.787	19.8544	1.0181	22.6184	0.2611	34.0639	27.6236	42.8285	41.512	62.162	44.1837	186.353	95.9544	99.1818	7.0504	59.9751	7.9743	7.7629	37.0257	30.7166	20.6617	18.8225	86.7404	51.7857
TCGA-B6-A401	7.6738	7.0567	39.8549	2.7622	72.7923	6.0907	4.6884	8.2448	10.9753	79.627	47.4945	0.826	16.2342	37.0072	213.558	19.4508	0.0086	0.0611	6.1417	13.6104	26.5677	43.0503	162.792	20.7611	32.4929	86.1356	17.0498	2.1019	13.8602	0.4617	38.1814	25.3112	51.2623	36.0707	35.14	62.4806	213.294	162.743	98.0011	11.4207	113.788	5.6353	5.5305	38.4627	73.9787	26.531	19.4978	50.7955	75.628
TCGA-B6-A408	19.2042	6.9684	44.9642	1.5982	64.2937	6.4225	5.8732	9.5649	19.1417	61.7375	71.6507	0.7766	10.658	33.8554	159.126	26.703	0.0093	0.0131	5.7601	20.3955	27.1973	30.0735	262.154	12.6214	57.9904	135.187	20.9144	1.0897	21.8343	0.0272	42.3082	38.1935	108.54	38.795	66.5185	51.4592	180.128	93.9844	121.97	6.9958	96.7707	5.867	5.4254	37.8922	42.766	30.6737	26.8385	230.177	59.6638
TCGA-B6-A40B	11.188	5.4704	43.6286	2.6321	71.2722	4.8743	5.4153	4.9975	11.7117	81.8	62.2305	0.972	15.8106	52.4765	175.169	17.2555	0.004	0.4132	5.508	18.4961	15.5587	16.609	262.661	26.7463	68.9159	127.04	12.3322	1.3192	19.8318	0.0233	27.5052	18.2429	41.9846	38.0163	65.3901	59.4516	199.496	159.043	163.697	7.0818	76.6783	4.6725	9.1786	26.8355	48.7188	29.7155	31.0539	103.86	83.9351
TCGA-B6-A40C	11.6787	7.5568	49.8837	2.9133	52.057	7.3996	7.2869	7.8934	15.447	40.4941	42.8203	0.7818	12.7483	33.9277	137.959	18.3183	0	0.0068	6.3108	14.551	21.309	28.5588	205.688	19.7533	30.9194	101.532	15.5816	1.4523	16.7754	0.1699	37.377	27.476	52.1387	36.0269	52.3976	41.0287	149.964	111.237	96.2294	8.9924	79.524	5.8108	8.2027	24.4163	37.121	20.3631	19.0824	76.8869	77.0921
TCGA-BH-A0AU	14.3527	5.8555	25.3316	4.6333	26.9401	7.6661	9.7383	10.5042	9.6119	46.7339	91.7706	0.5386	6.0444	7.6589	94.6407	10.505	0.0164	0.2424	7.3476	10.7321	13.2961	8.7103	289.952	23.4252	23.8322	123.548	33.332	0.3365	18.6778	0.2162	38.939	24.6967	41.1519	33.2508	29.3324	34.7252	122.743	99.1502	47.1855	2.9256	71.4426	7.2319	6.3931	30.1964	16.0461	18.7768	10.8202	64.1882	26.7203
TCGA-BH-A0AW	6.9821	5.0088	55.7605	1.6681	68.965	5.5139	7.0712	4.1094	14.8956	134.677	91.486	0.818	20.7904	30.1813	207.81	14.3673	0.0066	15.4837	5.5503	26.4699	21.2222	8.1111	242.072	38.8286	101.521	130.438	21.1518	1.1414	29.9857	0.0874	71.2291	35.8322	80.9194	76.0803	104.601	120.359	511.745	236.645	192.419	5.4668	137.239	7.0302	3.012	35.5456	79.5263	74.6657	25.0021	97.9787	71.7524
TCGA-BH-A0AY	16.5136	6.1805	61.8283	1.7105	43.5596	7.3563	7.9381	7.0965	21.4187	66.3252	90.2905	1.057	8.5734	16.4342	116.976	18.4427	0	0.7808	10.4468	18.3952	16.4919	12.0107	197.915	25.2426	67.1363	122.934	16.0669	0.5617	21.9924	0.1264	47.3779	26.1806	56.4883	49.5622	65.6515	60.7523	218.988	133.014	61.0591	3.9195	87.5987	3.8321	6.3246	46.3409	38.4465	35.2314	15.0906	67.2632	42.5576
TCGA-BH-A0AZ	10.636	2.727	24.62	2.085	27.0354	5.5021	7.0126	6.4843	11.272	58.2051	67.2131	0.592	7.4972	14.6854	96.7483	10.4605	0.032	0.2223	9.5264	18.7983	15.3644	10.3783	170.275	25.8485	56.3762	165.237	18.7358	0.5394	15.2313	0.1491	28.7927	27.6249	41.4434	39.9902	64.871	44.5417	194.764	132.377	130.073	4.8559	66.0948	3.8283	4.608	44.8706	36.0113	26.2656	25.0361	77.9805	49.9131
TCGA-BH-A0B0	12.4132	3.0955	36.2748	1.9183	50.8747	6.862	6.6446	4.1078	9.826	79.4379	56.1406	0.6912	11.6741	28.7459	115.547	22.1381	0	0.0409	7.8611	10.4238	13.8996	11.1374	304.535	11.6678	32.7194	145.345	18.6747	0.7295	22.4729	0	50.1039	37.9061	47.1576	58.3846	58.8087	48.5291	278.746	150.015	128.887	5.2044	75.932	5.069	5.8904	28.6909	48.006	41.6647	18.8062	97.2212	121.401
TCGA-BH-A0B1	70.7555	3.4904	47.4212	1.6426	39.1644	5.1018	10.4419	8.4425	86.4601	50.4931	71.8719	0.5269	9.1953	9.0106	59.0073	12.2129	0.0221	2.5363	3.7805	12.1901	23.983	25.6923	272	21.2471	52.3861	112.987	30.3613	0.312	22.403	0.1298	37.4347	24.7357	56.1913	43.3769	31.5061	41.5621	165.607	109.32	88.19	3.1851	67.1412	7.7179	3.3424	40.2096	23.3432	30.0718	18.7868	63.0351	45.466
TCGA-BH-A0B4	17.1995	14.0658	34.2905	1.6424	31.8012	8.5932	9.6925	9.6378	15.5609	91.9308	45.8423	0.505	18.0879	23.739	166.608	17.9265	0	0.7304	3.3263	18.6328	18.1238	6.8006	244.215	61.5646	102.492	189.385	17.1105	0.8616	18.9628	0.4398	49.5524	28.66	41.5923	73.7161	119.925	85.5307	229.464	154.153	122.352	11.2762	141.863	5.2667	4.825	56.6907	40.5585	32.8397	15.2222	71.1645	60.1731
TCGA-BH-A0B5	19.1943	3.7151	27.7301	2.5707	48.2261	6.3032	8.4876	6.1942	11.3741	51.9746	45.1661	0.6809	8.9072	13.2293	107.204	12.8674	0.0138	0.1608	5.6959	9.8596	10.1762	13.6749	305.152	21.3366	28.2184	92.6796	22.0327	0.5577	16.7529	0.2294	36.9032	25.4967	29.5106	39.7466	38.5216	27.6345	170.803	109.137	114.576	4.311	58.2153	5.1886	5.8346	24.5269	30.3646	23.084	17.3153	96.1355	43.1093
TCGA-BH-A0B6	10.1761	2.4016	36.3864	1.6765	40.8245	5.1487	6.9535	4.529	13.3938	100.012	132.078	0.6909	13.7564	31.6151	183.555	14.851	0.0197	1.0084	16.2115	17.4496	20.3727	17.5092	295.8	19.5802	60.9354	160.062	24.5407	0.7557	28.657	0.2742	44.7063	29.9269	115.724	42.0675	64.7179	51.6073	216.461	133.33	89.5765	4.1702	91.2731	4.1726	4.4421	32.0434	68.1602	31.4434	24.4699	106.601	98.9453
TCGA-BH-A0B7	24.8452	1.6353	54.1309	4.0714	47.6131	5.9543	10.8253	4.1479	10.2275	61.9957	78.7147	0.7392	10.4229	16.3463	83.8622	16.4652	0.0134	3.0703	3.2315	13.9121	14.0743	14.271	352.544	19.3948	78.254	224.129	29.5046	0.7144	23.1042	0.1052	54.8479	35.44	73.0608	61.7799	63.0155	88.443	281.589	129.255	82.9763	5.2957	60.5757	5.3202	8.8238	35.4624	48.0165	45.0151	21.2204	59.1753	98.2885
TCGA-BH-A0B8	14.3012	5.3484	35.2268	2.8525	36.1028	6.6965	8.0535	9.2307	15.9136	62.0461	73.9465	0.5362	5.0365	28.5463	132.232	16.038	0.0058	0.2999	7.9519	8.6899	18.107	13.7852	338.652	23.4947	28.8518	140.988	16.0829	0.7208	30.527	2.1674	56.4971	20.2616	24.5073	34.9204	46.3166	42.6683	249.441	143.907	73.4227	3.7987	109.543	7.2905	7.7791	45.0743	28.6131	26.4567	13.2115	121.761	64.9732
TCGA-BH-A0BA	23.1848	2.4459	49.0385	2.5145	54.5232	7.0645	9.8095	6.4935	18.0142	58.2847	47.9498	0.8868	9.5228	16.0481	98.795	22.4916	0	8.2295	5.6534	12.6616	7.6733	6.4259	247.93	29.3465	40.6071	118.315	24.7777	1.2183	12.0398	0.1833	38.5816	23.0334	35.158	36.6577	66.2063	32.8701	233.788	113.651	130.033	6.775	63.1944	10.8864	4.8326	33.2165	33.9165	32.5495	21.4109	70.6971	65.4419
TCGA-BH-A0BC	10.8442	4.051	39.1252	1.7039	42.2004	5.1779	7.5611	4.0907	11.4617	72.4074	58.212	0.473	13.0662	41.7322	130.949	16.0631	0.0156	0.1178	3.9654	9.5109	16.7954	24.9761	258.58	23.2399	62.9368	124.819	20.1207	0.6905	30.9647	0.4746	47.5018	36.6083	69.4974	50.1659	67.9071	47.1034	171.422	121.529	106.548	5.6001	103.479	5.8491	6.1222	36.5349	36.5485	29.3398	20.5962	106.916	86.3273
TCGA-BH-A0BD	9.8212	4.1986	24.0394	2.4571	50.8123	5.7531	8.8072	5.9338	13.8018	43.8522	56.0451	0.5222	8.6113	13.3682	74.9773	17.3213	0.008	0.0684	5.1007	10.1779	6.6437	9.1472	212.141	19.1872	48.3713	100.169	22.8479	0.5487	15.6948	0.9384	27.3842	24.0389	27.5127	42.6269	54.2393	37.0454	164.832	89.5284	92.6183	4.6211	77.08	4.3609	5.4882	35.4749	43.4128	21.4116	16.0261	69.9883	33.5818
TCGA-BH-A0BF	20.4607	5.2132	25.8678	2.8621	30.0309	7.6607	8.2886	5.6602	10.7014	42.3418	50.5845	0.6487	7.3803	10.1707	84.0217	11.6528	0.0047	0.2111	8.0222	8.3081	13.7345	17.0736	212.07	16.2945	25.0936	86.2647	21.2729	0.3254	19.3872	0.0349	36.3051	23.8053	26.7215	35.5674	36.5592	45.0333	147.468	89.455	51.0022	3.4668	75.1797	4.1754	4.9683	29.3055	31.8934	22.0237	9.1476	56.2618	38.8572
TCGA-BH-A0BJ	11.1661	2.966	39.2594	3.2888	46.118	6.1337	9.1787	6.226	13.3569	64.5294	62.9884	0.8	19.8482	30.8394	150.147	15.9172	0.0095	2.1488	4.5717	11.1595	20.5046	20.9445	340.264	26.0994	44.037	145.117	20.5869	1.0372	20.5963	0.0557	36.9063	35.3847	43.5064	55.479	62.5192	42.9538	298.027	144.097	144.648	5.8696	84.1498	7.5695	5.7989	31.9444	67.0292	38.8782	22.8681	82.0621	109.151
TCGA-BH-A0BM	14.056	3.9684	32.5969	1.7581	41.5121	8.8252	5.4685	4.3276	10.963	74.1387	48.4397	1.1788	15.479	39.2991	141.396	21.1208	0.0147	4.0739	7.6769	23.6506	16.6933	8.3085	183.202	46.0853	38.182	149.103	16.9123	0.8215	23.6531	0.3987	41.3728	28.0059	47.1873	51.5257	59.9488	49.5372	357.668	134.244	166.453	10.5138	87.0293	9.4086	4.6099	33.785	54.4798	35.8314	27.0682	127.331	121.183
TCGA-BH-A0BO	19.8336	2.0029	20.4084	2.6443	32.3636	5.4755	8.1709	7.4782	8.7344	33.3651	33.9324	0.4384	6.7866	11.8131	60.5241	15.2718	0.0042	0.1433	3.7393	9.0327	8.2627	12.4117	208.237	9.8839	29.551	82.0188	19.7035	0.3964	12.5472	0.0124	37.8845	24.0437	28.8809	27.1586	31.1246	27.2268	114.512	60.6548	63.4955	3.6882	41.2011	5.0977	4.4428	33.8537	24.9813	18.1028	9.0233	47.6914	25.5038
TCGA-BH-A0BP	13.6997	4.1815	43.8365	1.2597	47.1961	5.1542	9.3503	4.0111	12.3906	50.4331	42.0932	0.877	7.2677	20.0746	93.1117	11.1535	0	0.2239	4.1095	8.4025	10.5943	10.6732	266.155	14.1095	31.6186	91.9185	15.4544	0.6561	22.722	0.5732	40.2037	23.4753	45.1373	37.1837	53.5464	35.4147	130.952	108.926	57.6717	2.8846	56.5305	5.8533	5.372	38.5039	34.9692	16.5419	9.7696	53.1685	47.0477
TCGA-BH-A0BQ	10.0446	6.3974	38.9227	1.6514	48.3791	6.673	6.9158	6.043	9.6953	47.8576	43.0942	0.9383	8.4849	32.261	96.606	15.1041	0	0.2333	7.6347	15.3802	15.3677	11.5255	202.512	22.7215	25.079	123.163	14.8089	0.7805	16.9094	0.0259	43.6437	24.7531	28.7237	43.8035	53.2279	45.0573	175.877	110.13	117.108	6.6681	53.1853	4.7961	6.723	30.1915	40.0967	23.3565	18.107	96.791	77.6733
TCGA-BH-A0BR	37.1862	2.4984	36.0261	1.3698	36.7919	6.6139	7.7843	7.083	7.7831	86.583	71.9172	3.7669	7.9515	14.0516	85.5825	10.8713	0	0.8917	9.1732	9.1109	19.1516	16.5943	309.418	14.864	21.8775	143.551	46.6679	0.3415	13.1402	0.0533	45.4923	29.2395	56.8124	47.8119	60.2408	38.9285	149.505	127.39	60.6691	3.2337	84.5361	3.6417	5.0392	27.2648	42.3376	21.5485	14.6678	47.456	74.0172
TCGA-BH-A0BS	8.7623	1.9421	35.1441	2.6193	53.5518	8.4579	11.4381	5.7318	12.444	70.6025	79.1301	0.4447	16.3386	12.2485	106.576	25.1703	0	0.5583	6.5541	12.1834	11.6536	11.5817	331.299	26.8858	82.9054	126.416	28.9378	0.3419	21.3635	0.6873	60.5112	32.9201	45.7276	64.3951	62.2244	49.5739	259.111	113.559	98.383	6.5722	63.4742	6.9672	5.9849	40.1075	30.8087	30.9509	17.0372	82.5791	38.4317
TCGA-BH-A0BT	12.7079	7.8656	55.829	4.033	87.5013	11.6419	6.7673	9.3884	12.5266	54.862	42.716	0.6122	13.8912	17.1819	97.7101	35.984	0	1.0069	26.9732	17.5295	31.2268	5.478	257.834	42.4246	28.53	92.4353	22.7077	0.6256	15.8655	0.0857	73.9096	21.9224	40.2397	43.5354	42.7561	61.8604	331.881	216.851	82.4395	5.6873	121.13	7.6876	11.0303	32.9506	46.9925	31.8102	15.0889	114.741	64.9931
TCGA-BH-A0BV	22.1394	4.2838	29.649	2.4371	54.7143	7.228	8.1473	4.8103	14.3249	53.1902	90.7782	0.3428	10.8231	19.3266	124.766	17.4622	0	0.5033	2.8667	12.3323	66.867	63.3551	285.362	26.1283	53.7343	130.61	23.9348	0.7396	11.9478	0.1563	36.4077	40.0083	39.8676	32.5046	57.2329	39.637	253.437	111.362	72.1374	4.3565	80.335	5.1983	4.0575	25.1933	48.7829	29.1883	17.3657	64.9483	48.029
TCGA-BH-A0BZ	23.0654	15.2054	43.9849	2.7015	32.2015	6.0133	7.3177	7.3749	16.1419	87.7469	78.7371	1.5729	17.3972	23.0048	133.105	14.2634	0	1.6349	3.4388	14.4138	23.0343	19.3143	305.924	40.2387	72.3351	153.211	18.9138	1.0398	18.6604	0.5622	50.8612	37.2099	63.5674	47.3142	87.1075	84.9459	232.242	99.2847	104.852	7.9266	135.399	5.9499	5.6303	38.7823	39.758	20.2249	18.1641	68.1943	76.8757
TCGA-BH-A0C0	20.3421	16.2295	44.728	2.4692	44.6329	6.752	8.3463	7.1634	17.0754	41.6474	101.696	0.738	10.6037	39.816	165.87	15.918	0.0061	0.1609	8.5944	8.4842	14.0508	16.958	272.395	21.0589	63.2831	107.448	20.6944	1.0424	23.8987	0.0268	41.3278	29.8644	55.351	42.7425	91.6883	58.8219	152.531	81.4379	67.2121	9.4805	101.904	5.5005	4.1139	47.5046	41.9497	27.0719	10.9155	58.6749	55.5906
TCGA-BH-A0C1	13.193	1.6593	23.5712	2.432	35.9183	5.3018	11.3972	6.2005	13.1081	36.6594	54.5142	0.6351	9.7149	14.5965	70.6933	16.1662	0	0.0491	3.3946	8.8685	8.9698	4.8314	283.484	10.7968	45.5523	84.252	26.1381	0.6471	21.9887	0.2159	30.5722	16.3757	22.3743	44.8309	41.4598	37.6894	163.123	104.358	95.7325	6.5519	60.9906	6.066	6.7611	32.4987	27.7839	25.7472	12.2113	76.279	42.8924
TCGA-BH-A0C3	60.4837	6.0358	37.6532	2.0341	51.0113	8.4144	11.0382	10.0908	10.5386	46.6904	39.2749	0.4233	6.712	11.6221	93.0629	13.2314	0.0106	0.0503	2.3398	9.9071	14.8987	12.8158	256.618	16.1923	29.5067	84.5352	24.18	0.7312	14.7888	0.0312	42.2024	30.5747	44.1374	41.5546	32.5873	33.6641	151.743	88.817	78.5432	4.9565	57.2876	3.935	5.2711	24.2695	33.3645	21.7627	13.2327	54.0712	38.4469
TCGA-BH-A0C7	37.2014	8.5763	43.5499	1.9124	29.3737	9.4165	7.5149	12.5354	17.0894	58.4018	44.4412	0.9389	8.9692	23.0211	88.1568	11.4082	0.0034	7.6893	3.2495	11.9567	13.6604	10.2442	214.43	21.9607	68.9587	102.806	30.5384	0.8844	21.0712	0.0959	36.2315	27.5319	40.6341	28.4308	58.5115	29.9231	136.637	69.7054	85.9838	7.1247	67.9806	5.955	4.6704	37.8711	34.912	15.0951	15.8668	51.5129	42.3803
TCGA-BH-A0DD	27.8051	1.6707	23.1021	1.4092	37.1805	7.9571	9.7899	6.4732	12.0608	38.6295	49.8199	0.415	7.9834	14.7378	105.314	12.3795	0	0.099	4.0942	9.2792	12.2191	10.2527	246.591	18.3228	38.7486	61.1192	25.6284	0.5451	19.3828	0.0559	24.7859	18.7341	34.4639	38.7276	54.4748	34.1728	138.637	80.1033	69.0684	3.3435	54.2382	8.4389	4.4491	26.4529	32.7931	22.3682	11.9232	61.1751	34.8934
TCGA-BH-A0DE	11.3869	6.757	31.1084	1.9466	43.335	8.3295	7.3783	7.9902	13.8789	54.4198	75.6362	0.6283	8.5211	19.3488	107.934	17.1601	0	0.0747	4.8715	16.978	8.629	8.428	200.866	28.3427	34.9629	148.113	20.2558	0.5836	17.1866	0.1305	39.6444	21.7733	34.6156	31.0455	62.4818	39.2899	163.825	96.6108	89.3498	5.7665	82.426	7.2405	5.2436	46.167	33.6476	20.3431	14.7871	72.9743	59.8129
TCGA-BH-A0DG	17.3763	12.1533	25.7304	2.7713	31.8453	5.8196	7.2499	4.3904	11.3071	67.0679	68.7541	0.494	10.3136	15.6069	93.3339	17.8603	0.0103	2.722	4.2649	12.9754	22.1862	19.9677	189.475	23.429	46.6619	125.407	17.1892	0.5942	16.6409	0.5962	27.3344	17.4149	55.0125	30.128	54.4024	50.6644	162.603	116.76	89.5079	4.1648	90.521	3.2407	5.0293	37.0554	51.4502	20.7944	17.1625	90.1232	46.2222
TCGA-BH-A0DH	14.0831	11.5847	62.762	2.7755	46.1267	6.5581	8.6944	8.8868	14.8468	113.214	96.1219	0.6213	12.5066	23.5274	140.413	24.2267	0	2.2805	8.279	25.6001	23.3034	12.9463	280.783	28.4118	40.5921	190.593	25.3811	1.4556	21.9023	0.7198	49.7923	26.7484	59.7466	54.4209	97.4456	48.4932	228.113	129.396	139.25	7.636	80.6161	7.1423	4.0959	32.9885	29.9174	34.2817	25.4559	89.2409	97.3598
TCGA-BH-A0DI	14.5484	4.137	20.5811	1.9041	32.7165	5.7425	7.1672	9.6231	9.9969	44.8968	61.7202	0.5006	8.2691	16.8009	102.803	14.7384	0.0144	0.0864	6.7139	27.439	16.621	11.0326	204.47	15.741	21.796	129.364	21.2554	0.5533	18.5011	1.0096	36.506	22.3103	31.2282	33.2229	56.8157	36.7695	148.145	94.6639	79.9792	4.7121	84.8761	3.8151	5.1977	35.9288	49.259	18.2065	15.915	66.2419	35.6539
TCGA-BH-A0DK	9.1088	8.2037	31.9039	1.9854	30.9314	5.3653	6.9965	3.2548	11.1859	82.8431	53.1898	0.4349	7.1351	29.2612	146.576	11.391	0	0.2548	6.1786	17.9061	22.7858	9.4801	207.197	41.2844	63.8481	130.525	13.2177	0.9451	23.324	0.8145	41.2272	26.8363	47.3905	45.7643	66.0396	57.7927	231.633	163.927	95.244	4.4543	94.15	4.1393	5.5088	27.8344	36.9849	30.4118	16.7318	93.2816	89.6169
TCGA-BH-A0DO	33.4059	2.327	27.726	2.5254	35.4911	6.7893	8.8906	7.1302	11.8775	39.9914	39.5835	0.7151	8.4233	18.5787	68.1663	15.1632	0.0329	0.3777	5.9363	9.0774	14.2703	14.6525	226.235	15.3699	30.7597	85.9927	16.6067	0.6366	16.0603	0.0966	41.7039	25.8805	28.0804	34.8	36.3559	29.8643	114.963	95.4726	74.803	6.5261	48.533	8.4654	5.6155	34.6873	25.2365	18.8714	10.9658	65.1131	37.1559
TCGA-BH-A0DP	10.4548	3.0258	41.9196	2.0306	37.3269	7.4594	7.5928	7.0293	12.0638	43.9996	43.5371	0.7231	9.4794	19.3113	76.5682	13.9823	0.0109	0.098	4.9114	10.4427	12.3532	16.8499	176.053	16.4878	26.5032	122.339	20.2213	0.542	21.7281	0.04	39.5963	24.3165	32.1825	37.9857	39.1518	33.9818	178.942	74.7443	123.444	5.4839	60.1504	7.3477	5.5142	30.8917	35.6396	21.5713	13.5059	82.0195	57.7514
TCGA-BH-A0DQ	8.9162	6.8629	33.5479	2.5429	53.9693	8.2565	7.6349	6.8484	11.1481	75.231	83.0762	0.5197	9.8281	20.4722	85.2524	15.3532	0	1.1521	5.7385	13.2337	12.9317	11.3048	346.817	26.3792	30.769	135.096	14.8791	0.6241	16.9543	0.8797	36.2649	33.6416	53.6892	43.4238	64.7633	54.7483	170.551	96.5356	87.1918	6.119	70.2138	5.5752	3.9422	34.4956	46.9409	24.3723	16.304	84.5866	76.8622
TCGA-BH-A0DS	12.84	4.6113	56.2567	1.7328	66.5121	8.5452	6.4902	6.6835	19.5492	71.6074	47.0765	1.0619	13.6723	24.9503	101.992	26.1872	0.0057	0.8321	8.4701	16.8093	13.978	11.2162	170.45	29.9478	55.2866	151.862	21.8794	0.7851	20.3747	0.0591	36.0853	27.3394	64.3808	46.4814	57.3794	50.9945	229.867	107.189	165.956	8.8681	125.411	8.2719	5.2491	46.1748	35.6621	10.0311	21.134	90.6285	79.12
TCGA-BH-A0DT	14.7055	3.8586	26.8097	2.8925	38.385	10.0654	8.2443	6.0789	13.2479	44.1145	38.2329	0.481	8.5866	11.9586	63.3429	13.7663	0.0102	0.1405	6.7471	10.1308	10.1254	11.491	180.431	13.0722	35.035	95.7219	19.2901	0.3752	17.4218	0.015	39.9373	24.7704	28.1985	31.7897	37.6515	29.7538	126.628	72.2629	78.6469	6.4423	58.2135	7.7188	5.5426	32.9442	26.0472	17.5374	11.1429	76.8751	34.6964
TCGA-BH-A0DV	10.4914	3.134	27.3219	1.987	41.5036	6.3455	6.6328	5.9543	9.3183	40.7415	40.2589	0.463	9.1659	15.9451	87.0719	14.8165	0	0.0428	7.3512	9.6699	10.4223	9.1243	180.498	12.8941	33.9826	111.505	17.1709	0.3841	17.5932	0.0562	41.7882	21.6507	27.4106	29.0187	46.0884	35.2969	133.959	90.3629	72.7056	5.3798	62.4869	4.039	4.4824	34.039	42.5969	20.6897	10.6358	62.5122	34.7415
TCGA-BH-A0DX	19.9341	2.8425	50.2118	1.9553	60.97	7.1248	8.0926	5.8124	12.1455	78.9681	51.5933	1.0638	7.6381	21.3488	95.7713	19.9227	0.0089	0.0676	5.9789	16.4382	15.297	22.7178	297.066	16.1653	30.0316	149.658	30.6008	0.8929	16.9334	0.0656	34.7	41.6647	43.1363	40.8651	55.3613	35.9703	197.708	140.721	100.991	4.6322	72.9816	3.174	6.9039	38.5651	59.3868	36.1691	21.2231	95.6473	95.6132
TCGA-BH-A0DZ	2.7997	4.1265	43.8468	1.5918	39.8483	6.1715	6.8438	2.9385	18.4849	87.3287	41.161	0.6921	12.4195	14.6258	144.099	15.045	0	0.2197	3.3641	15.8416	10.2599	8.3559	241.324	43.1297	111.662	173.659	18.0181	0.9246	32.6884	0.0148	54.2946	39.9697	28.8731	56.3967	76.7779	50.3795	270.046	152.653	172.239	6.9496	65.1904	4.9263	4.4666	48.5931	47.614	36.1377	25.2556	85.6887	55.0508
TCGA-BH-A0E1	16.1796	6.5383	36.6794	2.1033	55.6229	6.33	9.1118	4.7548	14.6415	59.4672	95.9241	0.7	11.1037	29.6202	80.3099	17.7404	0.0152	0.4031	6.4156	18.2374	17.1348	22.3557	266.433	24.2249	67.7644	130.331	20.959	0.6397	21.1219	0.6855	46.7902	35.9794	61.1748	45.9588	60.7016	54.3633	232.271	136.222	107.075	6.5753	69.7872	4.6978	4.8273	42.5725	32.1518	25.535	18.099	82.5697	84.7698
TCGA-BH-A0E2	7.6793	8.2294	42.9082	1.4967	50.6877	8.3723	5.6995	3.0192	14.3989	63.9117	53.7285	0.5304	10.7503	34.5554	128.969	15.813	0.0248	0.263	3.5034	18.1284	16.8224	9.1695	176.067	19.2549	77.4926	139.977	21.3887	0.53	22.6123	0.1969	29.3955	23.4631	38.5977	27.4552	68.9778	52.0236	255.269	136.981	153.342	5.8193	88.9727	8.0356	3.331	61.4585	46.5885	31.1851	21.7887	63.1878	73.7149
TCGA-BH-A0E7	9.6312	3.1504	42.4975	3.1225	46.5212	9.6986	12.825	9.3892	34.6316	64.5939	64.1354	1.7162	7.4289	9.2661	46.1575	25.7115	0.0039	0.0767	5.4022	10.7726	9.4213	12.428	201.567	16.733	44.6632	126.608	55.303	0.1898	24.0463	0.6179	49.419	27.7825	57.0734	38.3867	46.4459	27.599	138.021	69.359	73.2073	6.0878	60.4473	7.6307	6.6152	53.8438	17.3836	18.0839	12.3198	57.2716	30.688
TCGA-BH-A0E9	21.9144	3.607	29.3631	2.1815	25.7414	7.0423	12.6062	6.55	12.1664	57.8019	59.8534	0.673	11.2318	17.4398	74.3839	15.0699	0.0142	11.2909	4.8375	8.9991	8.5327	6.3783	227.501	16.4345	33.2515	88.1515	26.448	0.7044	18.8717	0.1253	31.1328	19.4869	19.2802	34.5219	56.0749	27.4163	177.28	102.147	84.3094	6.5939	48.1722	5.4395	7.1891	32.3894	33.4328	20.1184	10.2749	60.1283	72.1316
TCGA-BH-A0EA	12.2525	3.829	37.6084	2.5571	39.0522	7.9179	7.7741	8.3764	9.7091	51.4058	67.11	0.6067	7.6236	24.0434	78.9539	14.0901	0.0064	0.8354	6.4694	12.3073	11.4088	13.1928	213.583	14.5053	31.5112	104.079	19.2164	0.6328	17.865	0.1598	37.4392	22.3114	27.146	27.3395	54.8355	29.6619	188.392	78.7967	76.5932	6.6121	50.5192	4.7102	6.2544	35.6242	31.0245	26.9702	12.2453	69.7913	58.6381
TCGA-BH-A0EB	13.0332	3.523	40.5204	3.6164	62.1609	7.7073	8.6167	7.6907	13.1123	90.8956	71.5886	0.8836	8.2699	12.937	58.0251	22.0714	0.0041	0.0271	6.2386	10.7846	9.808	10.596	266.768	29.9103	71.9844	166.983	27.5896	0.1478	17.7666	0.018	61.3818	32.1919	34.9106	46.6154	61.0153	45.1314	230.884	106.684	141.465	6.3218	72.8867	4.5949	5.8484	34.0259	36.8252	27.8676	22.339	101.364	48.0303
TCGA-BH-A0EI	10.0175	4.312	19.7836	1.341	38.183	6.7291	8.1717	6.7257	11.206	40.2593	104.434	0.5588	6.1968	11.8701	57.0081	13.9953	0	0.0044	8.8317	12.374	15.4498	14.9472	185.581	10.384	19.0516	148.622	25.8521	0.5077	17.3262	0.2026	34.5437	19.4153	44.9988	30.4631	38.5593	37.5023	217.932	75.1443	69.95	5.3226	46.6414	5.144	3.985	39.5177	31.6721	28.8832	10.2119	61.915	35.2241
TCGA-BH-A0GY	27.6438	3.857	45.9535	2.8227	45.2738	5.9481	8.1939	6.963	19.7816	69.5988	84.5898	0.3921	3.6417	13.453	54.9575	19.6903	0.0288	11.4868	3.3348	10.4656	11.4468	6.0428	229.584	25.1121	40.0967	125.877	23.5066	0.9158	19.1755	0.3383	39.4045	23.5731	87.8424	29.8598	36.7935	74.9576	151.149	116.459	51.3914	3.6998	70.3621	4.1709	4.9578	34.2463	23.6323	27.7411	10.4994	57.5119	36.2964
TCGA-BH-A0GZ	5.1326	5.5209	40.8165	2.4369	78.0085	7.6485	6.4906	3.566	16.9891	102.588	45.9707	1.341	22.9743	39.0888	176.306	21.7243	0.0108	0.0714	7.4095	15.8926	52.4657	27.4183	240.703	71.8254	91.8067	149.314	21.1948	1.0378	18.2765	0.57	31.7203	21.4244	28.7578	61.2787	52.3826	66.1535	369.583	228.156	156.88	8.3731	173.977	10.8223	5.6163	39.4301	91.3132	35.5744	31.1115	108.169	142.161
TCGA-BH-A0H0	28.8616	3.3782	36.0008	1.8058	48.3993	10.0313	12.8925	7.2457	31.7864	46.4337	71.2741	0.5536	9.7728	10.6756	60.3838	12.7248	0.0036	0.0068	3.9074	18.1759	6.9791	3.3813	264.688	26.5318	28.9809	107.582	21.4646	0.4918	19.3855	0	55.1978	30.1593	60.6439	48.0784	52.9443	43.1125	204.405	142.717	106.67	4.0974	35.2777	9.0286	8.2134	45.0089	25.8734	28.4156	15.6927	67.028	82.7722
TCGA-BH-A0H3	19.5545	1.9294	26.4363	2.6885	29.9549	7.1599	9.9975	7.0953	8.4556	38.6897	37.0884	0.4346	7.5904	8.3191	55.4614	15.5702	0.0041	0.3664	5.4946	9.3843	7.1253	6.9364	198.442	13.5167	35.2499	97.9501	24.6288	0.2307	17.929	0.0605	41.1265	26.3029	25.1252	35.3963	43.1228	29.1767	131.376	73.4408	75.6659	4.7988	43.2848	6.2888	5.7332	33.1803	26.6837	18.0768	9.5198	61.26	27.9334
TCGA-BH-A0H5	11.6603	3.1314	26.9861	3.4247	42.8807	7.8654	8.1648	4.9715	12.1482	52.4257	36.2388	0.861	9.1565	20.673	77.3388	13.1556	0.0153	0.6663	6.9727	14.2387	12.5025	18.437	233.147	17.6215	36.135	116.982	23.4922	0.7077	17.503	0.0525	48.5479	29.3704	30.688	41.1253	42.6712	46.0541	182.704	93.1873	99.3556	6.1123	61.5638	5.5279	6.4089	34.1785	43.6516	22.8407	15.7104	72.9394	67.7611
TCGA-BH-A0H6	12.6405	6.4295	64.5451	2.1594	60.1121	7.1991	8.2936	6.5743	48.0417	75.868	54.6518	2.4167	8.8362	20.0649	85.426	18.5532	0	0.1049	8.8237	14.6936	15.0065	13.4607	173.213	25.853	43.3872	111.364	26.0508	0.6273	16.8998	0.6905	39.7794	26.9183	60.3277	34.2281	51.1036	35.3346	174.486	91.543	82.4532	8.0127	67.3868	8.2044	6.2714	42.2336	24.7385	21.164	14.5664	64.4659	69.7303
TCGA-BH-A0H7	7.7544	4.2545	30.0635	2.2388	65.6939	6.8015	10.8912	8.7445	45.0029	90.6133	90.0087	0.476	9.8622	10.9584	85.4331	16.6192	0.0037	1.6513	5.2775	12.5079	16.3563	14.5403	321.778	42.3261	32.3667	192.299	33.7634	0.4615	30.7385	1.7328	42.2803	32.3942	80.3525	56.2745	59.952	87.6847	211.992	134.103	90.4716	3.2606	66.4926	4.2631	4.3058	43.0615	67.9376	31.2999	18.1694	95.9235	64.2493
TCGA-BH-A0H9	12.466	5.8596	53.3798	3.8928	61.1461	6.8053	10.2201	9.3484	12.1543	47.6956	48.3855	0.9222	14.3513	28.0396	96.475	19.9009	0	8.2923	3.4686	18.219	13.8652	8.0416	284.882	21.6634	54.4453	97.6632	28.121	0.6823	19.5005	0.1931	49.4751	28.4059	36.6903	40.5409	41.7942	139.038	171.619	97.0274	116.939	10.0124	69.4312	7.1154	6.1048	32.3348	67.9496	21.0908	16.5479	119.602	75.7687
TCGA-BH-A0HA	5.3901	5.8103	31.6359	1.5031	34.871	7.6779	5.2825	5.4439	11.9216	110.193	67.6296	0.8559	17.2107	34.0681	199.732	15.0445	0.0053	0.2915	7.8118	22.7044	24.2895	7.9867	192.875	47.1451	45.1802	167.047	16.0337	0.8811	21.3902	0.2263	41.8588	51.1874	57.5479	50.4686	102.798	68.8796	421.73	212.242	137.884	7.3705	154.13	9.7197	3.9043	27.7208	87.8259	46.3958	27.1923	123.106	54.6523
TCGA-BH-A0HB	10.2045	4.4113	52.3119	1.536	75.3522	7.5854	7.1417	4.4283	37.0708	117.886	97.7435	0.6072	13.1138	33.098	231.768	19.3701	0.0227	0.2366	6.3338	24.9955	20.7325	10.4002	290.895	51.3194	46.8973	192.343	20.1671	1.0141	27.1545	0.0167	56.3107	43.0118	118.605	63.9112	112.689	76.9952	362.102	233.951	137.683	7.3878	143.373	6.2544	6.113	31.0984	75.5641	39.7736	28.6274	107.2	77.7099
TCGA-BH-A0HF	9.8945	4.6478	35.2228	2.5332	62.4543	7.0294	7.7761	4.648	13.265	75.3829	50.6543	0.5102	11.8066	13.8141	104.367	16.2911	0.022	6.0581	5.8618	12.9404	15.3065	16.3992	276.488	23.9731	61.682	147.63	20.1261	0.496	28.593	0.1376	54.6142	36.7467	60.7373	49.213	66.988	49.6696	265.154	157.507	98.2966	4.6884	75.7309	5.1896	5.2898	39.4777	67.3939	37.8975	16.6431	84.4428	50.6826
TCGA-BH-A0HI	8.0407	4.9403	32.9082	2.9547	58.1779	8.2711	9.6561	5.1939	14.7185	101.537	62.7727	0.4794	10.4456	29.4101	99.2293	21.5142	0	0.2624	6.9121	16.2377	16.8285	16.1159	250.223	21.1165	53.9943	110.605	25.9067	0.8731	17.0995	0.0543	47.6097	34.7149	48.057	45.1349	59.3458	36.2141	184.651	102.742	105.512	4.8942	47.3057	4.2699	5.9121	40.4483	31.8489	30.3185	20.2713	86.823	86.5408
TCGA-BH-A0HK	25.1388	4.0768	27.0434	1.3881	36.2638	6.5304	7.9647	4.2976	8.3822	42.6104	27.7799	0.2508	4.9491	17.5767	99.8869	10.3642	0.0518	0.2394	5.8633	9.9885	15.7236	10.5584	232.176	21.1613	46.8304	98.6765	14.8878	0.7914	22.0024	0	48.4369	25.3597	29.2365	31.3179	56.2542	30.484	179.478	131.724	106.807	4.4198	57.7355	6.4211	4.6031	33.2345	33.4704	29.6212	9.7562	93.25	60.6006
TCGA-BH-A0HL	85.0884	10.718	24.9622	2.2908	49.2759	8.0387	12.6549	20.1976	14.7857	22.4062	121.671	0.4779	9.1244	18.1017	92.2884	9.1817	0.0086	0.0082	6.3988	15.1313	30.48	38.1979	315.292	13.5435	58.5027	132.992	15.4415	0.6769	19.1787	2.4765	41.5204	30.6194	104.15	33.1651	60.4693	53.7985	157.637	84.5431	45.9396	5.9985	89.014	6.6982	5.4033	50.3179	36.8553	17.0895	32.8235	65.7391	39.0156
TCGA-BH-A0HN	1.1731	4.1802	52.8339	1.7594	81.5544	6.7806	4.2711	6.4932	14.772	80.3633	103.803	0.5476	17.9945	47.7102	252.061	21.7577	0.0127	0	8.2259	20.606	29.8808	21.1155	148.312	22.6197	56.3708	129.604	18.689	1.1206	14.8136	0.2621	33.7342	21.6889	40.4364	37.7881	115.983	63.1042	543.23	212.43	154.871	9.2974	137.192	8.9924	5.5529	38.032	78.793	52.2572	26.8744	110.945	68.8349
TCGA-BH-A0HO	11.8673	4.3007	27.4248	2.6322	51.4762	7.4577	10.9231	7.0688	11.907	47.8866	105.985	0.4527	13.245	26.3236	80.4783	16.1967	0	0.0254	4.9359	13.4666	14.693	14.4597	334.059	17.2903	52.3658	112.108	24.6079	0.5093	19.3795	0.5177	45.6067	39.7241	43.7762	52.1303	58.3405	40.3567	231.944	104.261	144.908	4.9144	64.5291	5.5523	5.36	38.418	28.0305	25.6097	16.9061	81.5444	43.7326
TCGA-BH-A0HP	8.9392	3.8904	25.9504	1.6701	42.7332	12.5242	8.0391	4.0411	11.6572	51.0966	48.2237	1.0836	7.4164	26.9965	77.9811	14.6011	0.0162	0.1648	7.3217	17.8351	11.3867	8.5679	211.653	13.537	35.2073	95.8885	21.7646	0.657	20.8752	0.2796	49.5694	26.37	27.2198	43.7824	50.6914	36.8467	158.743	91.9436	99.9786	6.5963	54.9994	6.4463	8.5166	31.7116	32.7282	25.7706	15.6958	83.8846	70.7961
TCGA-BH-A0HQ	6.8449	5.3909	37.8558	3.8963	47.4837	6.1599	8.3259	11.668	14.7445	44.3548	71.6204	0.7671	11.2259	22.9886	114.586	14.9881	0	0.682	5.6077	9.3424	13.9715	9.5223	176.575	18.5101	41.2128	100.262	19.4858	0.9312	12.7405	0.0496	39.4707	22.1143	36.4897	29.1312	45.1748	29.6181	163.359	98.8362	81.9087	6.93	71.6846	5.1884	6.7192	24.0488	31.8866	15.2537	18.857	65.3491	41.4211
TCGA-BH-A0HU	26.2775	4.8597	42.2125	2.0292	58.7925	10.1985	7.0379	5.75	19.0689	99.5228	33.8477	1.3173	13.5108	17.6436	166.132	18.4176	0.0044	3.3697	6.2604	16.4443	26.6391	14.5311	245.583	46.7281	79.7726	134.485	20.9016	0.5208	18.3398	0.0449	32.4052	24.5634	143.24	37.6042	113.598	52.914	147.487	157.788	201.517	6.2	115.323	7.3151	7.6754	29.1188	50.8183	32.2758	33.3903	123.844	78.0221
TCGA-BH-A0HW	23.272	16.4428	28.9106	1.1881	41.9133	7.4714	7.2392	19.1669	29.398	23.6932	84.2769	0.5052	9.834	15.3821	163.262	21.7274	0.0076	0.0934	3.9721	13.909	18.1489	10.0364	287.96	37.0176	44.4586	123.748	16.1553	0.4509	14.0589	0.0056	46.778	17.6577	50.4401	32.7353	75.5566	33.4396	176.585	99.5216	116.541	3.1393	65.631	8.8254	6.207	110.94	25.9777	21.8491	25.449	88.1347	37.5084
TCGA-BH-A0HX	26.7864	8.5134	50.5712	3.529	62.2861	9.6968	7.5282	8.2516	22.4793	57.1641	82.7429	0.6695	9.7601	18.1104	90.6118	11.8751	0	2.1321	2.9753	20.7779	25.8764	16.3441	345.087	34.1068	47.4115	148.851	26.9467	0.5507	23.217	0.0365	42.9323	36.8853	75.2942	31.2048	69.2804	51.4972	219.531	107.35	133.134	5.0209	73.2515	6.2017	5.0303	38.6861	41.5062	30.7194	23.1913	92.7704	72.4889
TCGA-BH-A0HY	10.9213	6.386	22.5319	1.2919	34.7517	6.6657	8.2257	4.187	11.7989	90.7492	35.2328	0.2557	9.5712	16.5428	75.1792	17.8339	0	0.192	3.8869	4.5755	13.6014	5.4344	258.291	15.73	45.7193	80.5845	30.0836	0.3864	17.5925	0.019	35.6652	23.0128	31.6607	41.1131	69.2232	62.8466	86.8114	118.811	84.866	4.3682	44.889	5.7659	6.2451	36.9541	58.9329	18.1311	13.9921	75.0739	79.8206
TCGA-BH-A0W3	2.5113	5.2158	54.9967	3.7336	61.923	6.5828	14.0659	6.5057	15.5707	120.444	60.1828	0.5645	9.7328	21.8531	83.2837	19.5895	0	1.0019	5.5766	11.8579	63.3982	77.5694	273.783	28.8381	47.0551	93.2849	35.7346	0.8654	19.7167	0.1632	36.1277	27.8533	41.0958	54.4971	51.0729	36.4174	164.842	93.1324	102.187	5.1678	67.2094	6.0225	7.142	24.9043	24.6892	26.6767	21.7327	78.2781	87.0828
TCGA-BH-A0W4	15.4502	4.7577	22.1967	2.0902	39.5082	7.2461	9.1719	7.2384	13.5509	47.1238	53.0072	0.8327	7.096	14.6947	66.9842	9.8785	0.0126	0.0199	5.3208	11.6353	11.8503	11.8426	220.844	13.6574	34.3725	94.6558	26.7368	0.4179	18.1305	0.0926	45.5762	25.6674	31.0655	33.1924	40.5949	33.9999	130.586	75.1291	74.5174	5.2266	47.869	6.9852	5.9483	32.7606	25.9333	20.0718	10.8933	65.8105	41.3208
TCGA-BH-A0W5	15.3704	5.3619	45.4817	2.8219	44.5576	8.283	9.1521	7.9037	21.1385	48.2771	48.0086	1.4194	7.4471	17.6068	86.2941	14.6051	0.0321	0.4384	7.5295	12.0478	12.6492	14.321	192.562	24.2783	37.9075	101.244	22.2821	0.6603	18.5272	0.4314	43.0246	27.9534	42.9044	37.6544	41.8587	43.5112	136.407	82.249	94.5885	7.2962	52.7876	5.594	7.8424	26.3478	41.5565	23.3811	14.8044	64.2455	51.269
TCGA-BH-A0W7	22.4593	8.6358	60.0492	2.9346	53.8279	8.2112	6.5427	4.7299	17.0224	95.8549	51.8873	1.2191	7.8021	27.2778	120.554	19.4911	0.0104	0.7684	4.5014	17.8034	18.7599	13.3909	243.249	22.3923	34.8252	142.55	18.2412	0.7193	21.3757	0.1683	48.8684	37.3673	43.5001	41.4489	64.0998	70.6007	191.462	117.09	150.719	5.2757	53.717	3.2782	5.6747	28.8065	33.4529	29.4265	23.2906	92.6871	77.3758
TCGA-BH-A18F	14.8384	2.3259	37.0663	1.9376	43.1149	8.4065	11.5383	6.0803	13.6643	48.1351	49.3818	0.7114	10.3866	15.5053	90.7652	14.2093	0	0.1812	6.6237	10.8554	15.023	9.6008	278.454	20.9555	29.6981	105.099	24.2969	0.6816	20.8132	0.1769	44.0149	26.5181	29.437	51.7985	77.9003	43.8641	190.666	91.0789	107.107	6.8849	54.086	5.1699	8.37	29.976	39.4582	27.2628	16.9356	88.365	47.3283
TCGA-BH-A18H	27.7428	2.7978	36.2069	2.0113	61.6031	5.5856	6.4333	4.22	15.0728	140.517	63.8257	1.181	11.6448	21.1752	106.732	12.1024	0.0263	0.1246	2.9752	15.0053	18.2584	18.2419	275.403	17.9365	52.2955	169.446	23.834	0.6649	15.5816	0.0097	45.758	34.8163	65.0533	44.379	76.3891	51.8233	211.656	115.506	96.537	4.2791	56.9691	5.5606	3.8612	30.7701	79.7481	40.3005	23.4561	98.5357	47.1737
TCGA-BH-A18I	32.7248	2.9026	41.7959	2.7548	43.3087	6.9321	7.671	6.0311	21.3373	50.7639	41.1978	0.6916	7.78	12.4987	62.5356	16.2247	0.007	0.2633	3.5755	12.965	37.3162	26.3065	226.567	21.0751	27.8057	107.359	26.1181	0.542	15.9845	0.1397	42.152	30.0284	37.1965	35.9246	45.0661	32.8935	137.88	67.613	90.0544	4.2967	59.2211	7.0318	3.9407	26.7213	23.5181	22.5835	12.6358	64.087	33.3903
TCGA-BH-A18J	28.6066	7.0362	31.7865	1.8842	24.4197	6.4192	6.878	4.4989	9.8764	58.417	48.6008	0.5763	11.4918	13.6488	190.662	20.5737	0	0.9494	3.2028	8.5768	19.4757	13.1531	250.355	21.0513	52.7104	126.866	17.1719	0.2978	20.0163	0.0957	47.2522	18.3867	43.539	37.9306	56.6893	49.2117	192.045	121.534	97.903	4.2355	75.0288	3.8482	4.6562	27.8867	33.9737	25.7694	14.6845	78.8708	49.9179
TCGA-BH-A18K	10.7442	3.8149	26.9427	3.2337	56.3058	9.0076	7.0008	4.3721	9.843	99.4251	56.2867	1.6472	15.7594	17.6925	82.3801	25.0248	0.0044	2.7848	6.3232	21.0195	23.4443	10.9858	314.265	48.328	46.2124	168.816	22.5801	0.6949	20.0062	0.2146	40.363	32.571	77.2703	47.8676	61.0039	68.2817	326.409	179.526	182.928	5.8348	125.084	7.8029	4.894	46.387	47.7044	49.6694	27.1471	102.037	70.4679
TCGA-BH-A18L	112.055	4.0229	55.3263	2.0378	50.3213	10.7629	11.7239	17.5106	49.7679	50.36	100.853	0.7319	5.8958	10.2048	62.3257	21.94	0	1.2363	3.5864	13.6181	47.8655	60.1251	278.595	27.9304	36.807	141.172	32.2333	0.5174	21.3938	0.0797	40.8164	31.599	70.5069	43.1383	59.4057	51.8303	143.779	121.153	97.3587	4.5026	45.4663	3.9304	4.335	33.5841	21.4118	23.1111	24.8899	83.748	42.7748
TCGA-BH-A18M	21.6161	6.6735	33.1774	3.1971	44.7986	10.05	9.2972	6.5102	11.7913	46.3936	40.5831	0.7919	7.3894	14.0202	68.1851	12.884	0.0047	0.1612	5.2416	10.3774	18.2978	10.8994	268.568	15.2624	36.4515	111.971	21.3767	0.4581	16.195	0.3267	42.6287	29.463	27.3752	36.2636	47.4385	33.3106	112.52	73.7363	105.628	4.8636	64.226	4.9546	6.5761	25.8972	21.8305	22.9039	15.7558	65.5452	37.8198
TCGA-BH-A18N	19.9324	8.9966	52.5245	1.9587	59.3799	6.596	9.22	7.8526	25.4142	48.4566	78.8959	0.8536	7.1027	17.4111	116.696	18.143	0	0.0306	2.7961	12.615	15.4574	15.7578	263.393	25.7029	50.2862	136.249	29.1005	0.7665	18.3532	0.4344	39.2051	24.4515	51.5804	38.179	45.3848	38.4766	188.934	102.587	136.902	6.8925	59.4321	6.1009	5.3985	44.0585	28.9966	26.4972	21.7588	70.6911	42.676
TCGA-BH-A18P	8.1733	1.6777	24.7377	2.3784	21.387	6.5394	17.3756	6.0953	11.3086	50.2846	44.5296	0.4577	8.1467	8.4252	59.6232	16.7941	0	0.0433	3.6751	13.2546	5.9063	4.894	333.661	8.9446	46.2448	77.1767	30.5268	0.4688	15.6876	0.0374	38.129	20.6226	28.539	40.9049	52.9901	31.8941	131.438	84.9177	90.8569	6.4131	46.6575	6.6346	4.974	44.2298	22.6953	19.2448	9.4998	92.4062	31.8156
TCGA-BH-A18S	9.4188	3.9603	35.1652	1.526	56.4819	8.9954	11.6355	10.479	15.1321	63.4216	61.0638	0.6118	10.5801	15.9978	111.998	24.0831	0.0044	0.0084	6.1338	19.8282	15.6876	10.1849	241.866	21.2507	28.4214	104.592	29.7367	0.631	23.8309	0.0065	56.6115	33.4565	50.1199	60.0173	37.6288	37.0158	192.328	102.409	101.607	5.9494	69.3495	9.3967	6.0268	54.7163	44.0989	27.7163	20.0085	90.405	44.9934
TCGA-BH-A18U	37.0783	2.4259	48.5419	2.4354	66.5029	9.6191	10.6747	9.4248	13.1423	77.8732	33.8166	0.5945	6.981	10.4079	73.3566	12.4914	0	0.0249	7.1068	9.3018	17.1612	4.8387	268.592	21.6793	40.9363	91.4599	36.1751	0.33	23.2219	0.0901	36.0389	29.2162	29.4291	64.2592	77.3956	59.7242	118.098	113.172	138.62	3.6858	91.9756	6.8775	5.1886	57.4161	26.1713	43.2762	22.3713	98.5315	53.4605
TCGA-BH-A1EO	17.6615	1.5798	24.2698	2.0008	25.8526	5.3764	8.9834	9.6346	8.442	27.7816	52.6713	0.442	6.7499	7.6462	38.7585	18.6045	0	0.2027	4.1173	6.7955	7.7888	6.8291	137.759	9.096	25.9566	118.255	36.5271	0.3588	17.3539	0.1259	39.4168	19.6198	29.7465	27.2741	32.6891	31.6939	106.518	63.844	62.8187	5.2429	60.3133	8.7438	3.2825	39.4339	20.4053	11.093	8.8301	31.69	24.6495
TCGA-BH-A1ES	21.101	29.424	34.9612	1.2711	54.0782	7.3184	7.7752	5.6573	20.4281	55.5506	74.8143	0.79635	8.6491	21.075	86.5127	17.7312	0.0022	0.7639	4.4099	16.5848	13.7119	7.27125	254.112	23.0035	50.0656	102.232	20.4444	0.71115	19.9926	1.30775	37.3671	36.3653	64.5585	34.4752	35.6067	50.2644	206.296	112.088	112.986	6.2747	73.7643	6.9534	4.30475	37.2426	62.8027	27.6506	17.4486	87.0026	50.9942
TCGA-BH-A1ET	16.5246	2.2115	39.037	2.8366	35.0268	11.7358	14.1297	6.233	17.8654	80.469	44.6158	0.8086	10.8283	7.9175	36.1513	17.2205	0.0028	1.1216	6.6615	15.7589	11.0247	8.8214	223.431	22.9443	49.7	105.556	36.0073	0.4501	18.047	0.0333	44.6112	32.035	31.9728	46.4151	42.2488	28.1231	164.043	74.7837	107.052	6.0182	54.9359	9.3808	6.4443	21.2603	16.2931	22.7867	13.2562	69.4511	42.7959
TCGA-BH-A1EU	25.627	0.7675	24.0762	2.1636	27.0659	6.9882	10.6755	5.9757	14.9179	37.9563	40.5438	0.6971	8.5386	5.5596	30.8811	14.3287	0.008	0.104	2.506	8.8451	5.5774	7.4809	209.114	14.8235	27.4428	103.149	31.907	0.3761	13.9858	0.2285	49.9886	21.2641	21.0169	33.5295	39.9528	29.0008	135.997	56.9782	81.867	4.7004	54.6229	5.9551	3.899	31.8956	24.2049	22.3861	11.1021	74.4378	26.582
TCGA-BH-A1EV	24.4652	2.5617	23.5919	1.9317	29.5909	8.1975	8.0467	4.4796	12.2796	45.0461	37.8139	0.4616	4.2954	9.0983	65.5517	16.1064	0.0092	0.9159	10.2975	7.0735	7.9714	5.0085	254.157	9.1583	24.5991	55.8536	26.1498	0.3626	20.6297	0.0135	29.9452	17.3783	43.7354	37.2516	54.7527	30.794	133.777	78.7482	61.5162	2.9069	31.8572	3.0753	3.2958	29.7381	20.7792	16.1563	9.7891	69.0908	28.55
TCGA-BH-A1EX	7.1219	4.7845	42.4528	3.5303	40.1019	6.6426	11.1936	11.677	17.9839	37.1326	59.1948	0.4813	10.7346	6.4887	46.0022	18.991	0.003	1.7866	3.8961	11.2923	8.4733	10.0828	202.538	14.2533	32.0155	88.0236	31.9973	0.4303	11.4406	0.1477	65.7277	22.6118	28.548	37.8131	34.8973	33.324	212.015	66.7189	55.2903	5.6165	92.1065	9.7384	5.6543	24.5198	55.6358	25.9045	10.6905	47.6231	31.5894
TCGA-BH-A1EY	20.9128	1.5396	32.989	1.9705	28.2536	7.3178	9.6722	5.9626	13.7132	53.34	91.2689	1.0755	14.9949	15.5927	93.3002	15.2718	0	1.4308	5.9686	10.3669	11.6617	28.1422	306.207	47.7578	72.4209	148.868	26.3119	0.6659	21.1063	0.1806	35.498	37.7961	90.0507	65.114	49.5241	59.7936	204.539	74.8676	100.185	6.2968	93.742	8.4069	4.2028	31.6715	31.5518	32.4232	20.211	42.523	70.8604
TCGA-BH-A1F2	30.5329	0.9728	36.957	2.6803	19.8969	6.1793	14.152	6.9357	23.1391	66.4125	53.4462	0.5656	9.2305	3.4374	26.2818	20.7351	0	4.3094	2.3851	14.9496	7.0751	6.0885	202.575	24.5371	48.441	174.89	35.4033	0.1615	25.2285	0.0264	48.6105	18.5063	24.3818	48.7751	57.3951	80.8174	116.13	97.0716	86.0129	4.3449	76.5299	6.4407	4.1742	127.968	14.5224	40.3892	7.5724	62.3398	39.0929
TCGA-BH-A1F5	12.6124	1.0407	58.573	2.7746	18.9943	11.4757	12.3555	9.7518	39.2846	92.1811	95.8207	0.8393	8.4418	3.1959	20.5304	19.228	0.0043	0.6873	5.3784	17.8583	5.8193	6.7411	191.519	29.3089	41.7064	195.713	41.5604	0.224	26.3452	0.1969	60.5849	39.879	45.0792	31.718	34.8775	35.4212	88.8493	74.4026	88.5167	5.0451	109.802	12.5933	5.7365	21.8592	7.7214	30.8551	10.2561	71.9573	29.6065
TCGA-BH-A1F8	32.511	1.881	61.6723	2.7677	23.3607	6.3765	19.986	9.055	23.4531	161.33	100.954	0.6565	18.3321	3.6483	25.5863	19.0455	0	1.9568	4.4357	14.1005	6.2026	6.1741	493.444	35.4622	101.999	259.645	54.7332	0.2324	43.9214	0.2804	47.3373	30.2314	29.8551	91.6709	43.2295	106.183	222.071	170.29	173.335	3.8459	133.07	10.4066	8.6747	47.0983	18.3978	55.4883	22.854	92.0834	57.031
TCGA-BH-A1FB	11.1841	4.1622	30.7725	2.6359	35.6777	7.9708	13.1076	8.7452	17.7471	34.8117	31.8548	0.7241	6.9083	10.3819	50.2453	16.3724	0.015	0.4443	6.3556	10.0554	8.6329	8.2549	198.448	13.8909	28.8568	93.1991	28.1913	0.4403	16.8041	0.2318	44.8963	24.1364	23.9112	33.1137	36.1871	33.5144	114.611	60.0633	68.3207	5.5419	41.1824	6.538	6.4091	32.7	28.5109	17.2349	10.5106	52.9445	35.9044
TCGA-BH-A1FD	32.8872	2.3502	40.7425	2.2322	69.7535	6.4351	10.8079	4.8686	31.2887	64.2983	54.8382	1.0937	8.8762	26.8475	106.076	13.0562	0	0.0105	3.9243	9.3012	14.12	3.9295	548.201	27.6975	29.9408	90.7159	36.9667	0.5837	23.4875	0.1307	69.2393	25.6513	68.8301	42.8091	24.9792	52.0159	232.475	118.744	51.8359	5.8796	83.2047	4.6193	12.5528	36.085	28.4403	29.3096	17.7743	83.0901	52.3024
TCGA-BH-A1FE	19.3527	44.0598	24.3706	2.3062	43.6315	7.8888	12.029	6.9126	14.1007	45.4235	52.3422	0.6363	8.92985	9.84295	54.8649	15.437	0	1.02195	5.5334	11.2788	10.999	6.6905	296.593	13.9583	35.3756	91.5468	25.2645	0.42495	16.7182	0.0789	43.6529	24.4012	30.1853	39.0945	46.858	38.6639	134.587	68.6888	72.538	5.1062	59.4835	4.4249	4.5916	42.2119	29.0868	20.6523	11.2152	59.0549	36.8181
TCGA-BH-A1FG	16.6184	6.5277	68.632	1.4872	44.9024	7.8225	9.8301	10.9948	50.3631	77.4744	98.4644	0.4828	13.2184	12.1895	100.468	30.0167	0	2.2145	7.3288	17.6307	16.2652	10.9414	208.78	40.9229	74.0029	139.137	26.5882	0.539	27.3087	0.0923	66.2244	40.4147	109.565	56.4137	69.5153	40.3018	198.3	134.828	103.716	8.1496	88.3765	11.1203	4.9656	57.8957	25.4153	29.2886	21.181	86.554	56.8644
TCGA-BH-A1FH	16.6024	2.2479	21.9069	1.8168	24.1866	5.2936	8.1429	6.6668	11.9985	34.0998	35.2165	0.449	6.9185	10.1413	63.5233	10.7234	0.0113	0.9011	2.7321	9.9291	7.3974	5.0962	195.593	11.9857	38.1501	106.245	27.681	0.3964	19.8631	0.1212	34.0662	24.4312	35.0636	21.101	46.7825	24.9694	117.594	59.7801	43.8596	4.6758	43.1982	6.2138	3.4551	35.3945	35.7512	18.8373	7.3447	41.8133	45.7657
TCGA-BH-A1FL	26.5454	3.5344	38.0989	4.3738	46.837	9.6258	10.1436	9.6593	12.9601	49.1346	47.9487	1.0845	10.4802	13.2534	81.2187	19.8449	0.0155	0.9522	7.069	14.0117	9.9488	11.2834	206.255	18.5128	37.0038	99.2687	24.7422	0.606	20.3141	0.0114	28.3608	28.3001	26.1752	43.8611	48.8214	26.0495	156.798	88.1986	85.1076	6.3355	55.2927	8.3586	10.6345	22.778	23.3714	19.8173	15.5109	90.4546	43.1651
TCGA-BH-A1FM	19.8676	1.3692	49.0261	2.0064	10.9943	6.5043	9.2143	5.7125	26.7963	105.621	45.2465	0.6598	9.5223	3.7602	22.8386	15.6552	0	1.4437	3.5287	27.207	3.7119	5.6887	320.791	65.6295	89.1957	196.66	73.4819	0.123	28.8692	0.1288	73.3575	29.8934	30.4716	32.7358	33.5269	69.2183	120.338	88.6733	184.207	3.8554	109.164	11.0542	2.4403	30.794	14.7287	51.626	11.3795	94.7534	38.3868
TCGA-BH-A1FN	23.6575	2.6946	34.5878	2.7362	25.896	4.0223	10.9617	9.0535	6.737	110.976	37.2559	0.6803	6.3915	8.4006	47.3985	18.8259	0.0307	0.0232	3.7666	12.6445	7.6712	4.6632	175.653	12.089	86.7866	77.9231	42.7938	0.2666	23.1337	0.1262	41.1376	34.6714	64.9092	56.575	31.4507	41.8727	136.108	98.0031	96.4262	3.9442	44.6855	3.6795	3.4164	44.2415	28.654	17.399	13.0286	53.6319	41.4446
TCGA-BH-A201	7.142	3.0355	26.3079	2.0348	46.6464	7.2127	9.7988	6.7617	12.6314	40.6772	32.2098	0.4934	6.9024	11.395	58.5653	14.4443	0.0156	0.0883	4.1554	13.7389	5.3674	5.0392	210.796	13.2467	25.799	86.2104	20.9624	0.3236	16.4211	0.457	45.3887	23.3734	25.3197	39.6197	44.6134	32.3888	126.466	67.3867	72.1204	3.8341	46.9729	6.3131	5.4355	32.4655	37.0411	22.9829	9.738	54.8859	33.6717
TCGA-BH-A202	32.0478	1.6613	47.5357	1.9111	42.4398	7.9038	7.6919	7.9328	28.1979	60.5612	31.3435	0.4364	6.667	9.5038	53.4594	11.8696	0	1.2729	2.3078	9.1635	9.4981	7.4655	198.447	15.2156	50.521	91.3573	25.1041	0.2936	16.8537	0.0222	43.0174	27.2874	34.8045	36.3872	60.3571	36.0022	157.258	66.673	107.16	4.4777	41.5034	4.7952	3.429	40.6122	23.8306	29.6795	13.7581	45.3248	25.4558
TCGA-BH-A209	34.5644	2.5696	25.7862	3.5577	56.4368	7.0906	14.7987	4.6837	16.0322	70.8593	27.5993	0.9456	12.1222	7.6592	119.925	15.8515	0.0076	1.1141	3.5564	13.5347	11.1183	11.7139	468.873	30.2414	65.7414	116.964	32.9278	0.214	25.7193	0.0278	47.7139	42.0819	42.559	78.3628	46.304	43.2088	143.731	74.5781	67.1658	5.4406	78.8484	5.4864	12.4655	26.0117	44.5189	20.199	9.4612	75.5725	51.8571
TCGA-BH-A28O	15.5862	4.5228	23.8948	2.4066	43.1714	6.5511	6.255	7.651	10.8688	35.3861	33.0573	0.4867	6.1384	31.1802	109.391	10.7756	0.0671	0.6578	6.4325	11.8045	13.0095	16.858	196.118	11.877	29.408	76.1298	14.2444	1.0088	16.4966	0.1761	33.2101	22.9444	25.5317	22.2025	39.8397	27.0391	100.171	64.3703	69.2138	5.6646	44.9083	4.6808	6.3419	32.5739	51.6966	17.2872	13.3025	67.7749	57.8302
TCGA-BH-A28Q	19.5218	2.779	33.2743	3.2569	37.5435	7.6813	10.3864	6.2353	11.662	31.4521	35.6792	0.6803	8.3562	14.3507	66.3903	13.5473	0.0131	0.0187	3.6973	11.131	12.284	11.9112	195.738	16.5096	23.0168	87.6708	21.8206	0.6243	18.6312	0	38.1207	22.6438	25.1505	33.4823	41.2909	33.3374	125.699	66.8578	83.6437	7.0804	48.5815	5.8793	6.4647	31.9445	19.8783	16.6801	12.2572	76.6043	36.5252
TCGA-BH-A2L8	15.2638	9.7955	36.0208	2.9724	60.373	6.3743	7.1077	5.9042	11.1418	61.8333	42.8522	1.1371	11.6506	27.2555	126.65	17.6231	0.0189	0.1164	8.1077	14.247	18.8411	14.5888	290.908	20.9801	52.0595	153.694	18.0354	0.7872	19.0437	0.0695	51.1965	30.9823	42.4028	44.5088	64.9917	53.0877	180.235	113.617	171.452	6.236	79.9827	5.4803	6.6197	37.3379	43.3538	25.7673	28.3876	91.38	51.7306
TCGA-BH-A42T	17.2336	11.3464	53.7123	1.9349	49.2131	6.0295	5.9255	8.6409	21.2451	86.9725	65.4434	0.8018	14.9549	51.9322	298.967	9.1221	0.0122	0	12.4426	28.3434	18.1902	17.1012	298.607	40.2955	54.1478	121.898	10.4782	2.1852	25.624	0.7466	61.952	21.5169	47.6821	61.459	56.8483	82.327	289.784	202.984	189.417	15.9463	78.1157	2.5071	8.163	32.436	61.4755	37.1784	36.8202	130.896	134.509
TCGA-BH-A42V	16.2943	11.4985	35.4184	2.5776	50.3305	7.565	6.0465	6.9585	18.868	46.5339	47.4729	0.6837	10.8038	39.8783	153.907	13.5651	0.0273	0.3061	8.864	16.4279	17.2028	18.6156	229.443	17.3896	32.4512	123.4	14.1059	1.181	20.1934	0.3894	45.5828	27.7344	48.284	38.4289	56.6357	51.6458	171.018	98.8627	115.561	8.4691	80.415	5.6139	8.7235	35.1791	47.4359	21.9509	21.0075	94.9731	72.089
TCGA-BH-A5IZ	4.8695	11.1746	58.6746	3.3379	49.8867	5.9995	4.0777	3.285	14.3932	56.9538	47.4362	0.1989	12.5906	24.1015	159.436	10.5235	0	2.3063	9.7479	8.5526	12.9975	10.7812	187.568	11.3135	87.4946	113.903	18.3636	0.7735	19.1533	0.5995	31.5092	45.49	69.8759	27.2239	41.6714	36.3323	167.494	103.284	60.8935	5.6388	121.682	6.848	3.6214	28.3851	41.2268	25.9499	9.3138	42.1875	40.1248
TCGA-BH-A5J0	12.2704	13.053	54.1649	1.6529	62.5049	7.3515	4.7371	6.0808	12.7038	128.478	73.2533	1.4268	13.755	59.2651	219.906	20.2818	0	0.1047	11.7509	24.398	30.1517	32.4009	330.065	36.1327	75.3941	224.796	13.8603	1.4948	23.1751	0.0976	49.3445	44.3783	72.9257	53.4196	81.8558	69.7918	316.289	178.251	157.599	9.7938	143.738	4.9021	5.9902	41.6586	76.4709	55.7503	38.9192	124.664	94.7371
TCGA-BH-A6R8	12.0677	25.2141	82.8371	2.6322	74.6458	7.4909	6.3574	7.1065	22.2655	101.797	187.88	1.0503	22.9926	38.5541	215.167	17.3108	0	1.4316	10.1238	22.2479	30.787	29.0189	256.091	41.3033	67.5115	241.354	19.7018	1.947	21.6295	2.162	37.6618	37.2249	79.3461	64.6516	90.7271	99.223	416.39	139.074	149.772	9.7658	181.8	7.8424	6.8046	35.0042	60.153	56.6099	45.7988	72.0908	110.121
TCGA-BH-A8FY	11.0373	6.7904	33.7394	2.1857	83.4356	6.8334	5.1943	4.9448	8.7489	128.416	61.8825	1.7873	15.3532	59.166	206.553	14.4661	0.007	0.0198	9.8282	34.0699	39.2742	42.9069	178.918	40.5928	107.378	160.71	10.5657	1.3739	18.7288	0.4103	40.7806	35.0644	64.8361	62.9129	118.638	55.4337	481.285	215.074	427.05	9.1921	86.24	7.0026	7.1423	37.7858	59.7737	59.0563	82.9548	160.636	142.983
TCGA-BH-A8FZ	14.7703	2.9542	36.147	1.7106	44.9691	5.9269	8.523	7.2079	15.3598	40.1438	41.4847	0.7	9.8895	16.5183	192.606	11.9285	0.0162	10.822	4.6665	11.9799	13.8301	23.1975	284.792	17.7953	30.6547	86.2951	20.9301	0.6735	15.6626	0.174	39.5335	28.3629	41.3628	47.1464	53.1317	35.0686	145.339	86.4433	116.587	2.9891	58.8729	5.2691	7.982	33.2867	41.37	25.305	25.9018	59	64.014
TCGA-BH-A8G0	11.9586	4.8719	24.3739	2.6735	39.4085	5.7862	6.4133	7.0076	12.8345	47.6663	51.109	0.81	9.272	20.4882	116.57	13.0805	0.043	0.7852	6.2571	12.4739	11.7626	34.5734	175.322	17.4838	41.733	101.909	18.1727	0.9458	15.2906	0.1174	33.9006	24.1516	36.5389	35.6803	38.0084	34.7075	154.459	73.0107	86.6023	6.2969	55.7167	5.4667	5.7863	34.4267	41.8817	19.3081	15.7523	55.1001	57.3546
TCGA-BH-AB28	12.7038	4.499	31.043	2.5766	49.703	7.3709	8.6826	5.8523	11.2692	38.8189	41.3205	0.8246	7.3846	28.4411	105.441	15.4392	0.0111	0.1158	8.0801	14.6149	24.0994	25.5745	198.302	19.2247	46.9782	87.9929	19.4436	1.0218	17.7821	0.0327	46.121	16.2786	35.1606	41.4224	30.9915	40.7783	183.125	97.4102	91.3058	6.226	60.5855	5.0699	6.838	36.3451	31.6874	21.9631	20.3501	94.3916	65.1298
TCGA-C8-A130	19.212	4.6017	56.4736	2.835	39.1662	8.7729	5.3963	12.4005	22.9945	95.1574	47.1094	0.7613	14.9588	13.5918	231.844	20.8482	0.0094	1.1811	10.8438	13.1935	36.9006	12.6589	147.017	33.9483	210.887	99.8001	16.9153	0.5374	17.404	0.2422	52.1504	34.5004	44.2477	48.2371	170.964	27.6641	293.052	207.511	90.2351	7.1048	162.995	6.8839	5.0038	37.3941	41.0982	41.2469	17.3836	62.6158	63.175
TCGA-C8-A132	17.6199	1.6583	35.8388	1.6001	56.1988	5.6142	10.7576	4.9643	14.543	66.8731	71.8887	0.5931	6.5922	10.4647	37.501	14.9057	0.0144	1.1377	5.0985	10.8948	14.4153	15.688	269.923	10.8347	38.3954	89.2912	28.5189	0.4355	14.5323	0.2685	43.8041	28.9354	38.6602	38.585	56.2575	22.3658	116.353	78.0472	62.8239	3.1617	48.127	5.4577	4.8115	27.3191	41.098	22.2363	13.8278	66.0584	52.1115
TCGA-C8-A138	16.4459	11.7749	42.6936	2.5051	66.8783	7.5867	6.808	2.2622	6.9468	105.096	65.6785	1.2609	11.2015	22.6354	88.9349	26.77	0	6.5294	8.1859	16.6227	18.4229	13.0648	190.752	69.4674	72.3266	140.432	18.6005	0.6768	13.3846	0.042	41.1617	23.9801	43.1042	53.2305	77.2302	103.118	425.02	175.718	162.836	5.4644	122.45	6.5579	3.3216	37.6082	57.4881	60.3916	34.9153	118.667	140.653
TCGA-C8-A1HM	12.7864	4.2786	62.5654	2.5005	33.1601	6.2065	8.3219	4.8141	28.2851	71.073	82.0852	0.5884	9.6933	5.2736	56.1674	16.6444	0.0128	0.3806	2.6415	12.1255	10.9902	14.557	303.888	28.9175	111.244	97.5917	24.381	0.2974	18.0929	0.0563	64.8803	34.8984	36.2635	54.0405	63.2835	63.6722	291.01	144.058	70.6627	3.1131	64.2864	5.2416	2.7891	36.8796	38.0632	65.9448	10.751	69.1272	59.4735
TCGA-C8-A1HN	16.4468	4.358	106.636	2.2128	44.857	7.936	13.5913	5.8054	10.9453	92.2413	85.0803	0.4726	18.7408	11.8778	68.6813	18.5989	0.0036	2.6642	3.1825	22.3287	13.4541	12.3004	238.804	55.4422	125.081	136.212	38.2621	0.4163	23.5752	0.0887	78.4564	39.2768	71.4286	72.7531	59.7298	96.1696	393.743	141.762	128.252	7.6701	101.043	13.9472	6.2567	44.8812	21.0852	49.2381	24.0166	66.1786	81.1599
TCGA-C8-A1HO	16.7022	4.0797	30.5264	2.0541	44.0044	8.4436	12.0392	6.3436	36.0807	64.4947	130.188	0.5584	11.1591	11.0463	66.4405	19.8244	0.0159	0.3605	3.3523	19.394	22.8095	7.7141	272.561	12.5965	25.513	98.0701	30.8979	0.5505	20.2025	1.1138	36.8008	41.3732	91.7296	34.089	70.4101	33.1805	125.121	100.736	100.615	5.0444	77.1976	7.9144	5.8284	53.5758	40.7919	25.1448	17.7054	49.9125	40.1124
TCGA-C8-A26W	26.5794	2.0583	44.6459	1.9262	33.0157	5.0126	5.2842	3.8238	14.8197	93.5556	43.4306	1.2321	14.3828	19.8957	117.934	18.8995	0.0109	2.3882	3.984	10.5653	31.1469	15.1515	255.305	31.5729	63.8611	81.9288	34.9791	0.9802	16.0472	0.4809	60.8808	25.012	57.8432	36.398	72.21	45.5654	234.781	129.91	77.2849	9.6623	95.2795	6.8209	3.1126	43.3778	42.3678	30.2123	14.5765	71.2476	72.847
TCGA-C8-A27A	35.531	3.9476	34.7588	3.2534	46.1719	9.2351	13.9682	17.8803	12.825	43.9616	61.4266	0.6823	7.1628	4.729	33.6577	19.5804	0	0.0227	5.1936	10.8401	5.4187	5.3787	283.384	17.7542	48.3824	62.3838	43.0943	0.1938	19.1899	0.1007	43.1611	32.9846	41.5385	29.174	67.3063	37.5671	144.585	48.2646	85.1331	3.8187	87.8704	11.2211	4.9694	32.7705	44.4704	23.28	6.807	46.0111	37.0324
TCGA-C8-A3M8	19.7447	9.2769	33.454	2.9796	30.4415	3.8846	8.5236	7.7052	19.3807	83.6859	93.3322	0.7929	12.3921	31.9772	130.565	17.7487	0.0033	0.4166	3.4453	14.7188	41.3962	43.5732	188.928	29.0714	54.4021	111.299	27.33	0.9682	15.4661	1.4965	39.9401	26.824	85.1994	47.7649	69.084	51.7763	155.901	97.8156	101.115	7.5478	91.8382	5.2517	5.1455	48.2434	29.6049	22.7781	18.9107	60.4662	54.8106
TCGA-C8-A8HQ	8.9563	6.1592	36.8928	1.4858	46.4775	3.5793	7.4497	6.618	12.327	54.8945	69.9624	0.8348	11.5887	33.7965	130.318	16.6624	0.0043	1.0702	5.2973	20.355	23.9619	15.5302	245.538	26.9513	66.5583	105.74	19.1185	1.2395	15.8195	3.3796	28.3462	19.6335	51.8714	57.1944	59.3518	46.9353	216.919	98.9466	114.552	4.775	55.5683	3.2646	5.523	40.7702	42.593	33.8643	21.0046	76.9467	86.5385
TCGA-D8-A13Y	65.7024	4.1929	76.6379	2.2627	76.5599	5.3194	14.5625	9.5166	46.2598	70.1018	57.9425	1.2345	10.1313	13.8393	53.911	13.4203	0.0656	0.0525	0.9077	8.536	19.5002	17.4437	526.693	15.5307	71.4495	69.1103	27.8231	0.533	25.515	0.0815	52.452	26.4637	53.6044	27.3006	114.937	48.1652	148.047	66.9555	103.077	3.3235	43.4278	9.0022	3.0844	30.4096	30.1976	38.1062	19.0335	89.7988	32.1941
TCGA-D8-A140	28.7674	4.6845	25.4846	2.6069	35.8677	7.0233	10.9501	8.0427	20.774	36.5191	64.9901	0.4582	6.223	14.4162	116.043	13.5246	0.0054	4.5548	7.6483	9.8369	14.4012	18.7516	277.581	19.8551	20.4277	131.133	23.7631	0.4966	22.5259	1.6224	26.8033	27.4248	56.8496	36.1888	52.4496	30.2049	111.046	57.4656	68.6269	2.9169	40.325	6.2168	4.2085	48.4235	29.148	17.6605	13.751	50.7558	53.9813
TCGA-D8-A141	9.3633	3.0035	29.3384	2.5292	35.8867	6.4732	6.8442	6.4036	11.2858	43.2218	31.8562	0.581	6.7953	17.4595	58.6085	17.1754	0.0082	0.0233	5.0223	8.237	9.6162	12.8625	186.824	9.8907	28.1621	84.4197	19.1036	0.4961	12.3684	0.0121	34.6053	21.065	24.9531	26.963	53.201	30.0551	101.181	67.3316	63.4056	4.5037	45.5413	3.8665	5.8641	28.8437	23.5423	17.0358	8.6698	56.2666	41.5531
TCGA-D8-A145	15.1769	3.9509	29.6378	2.4258	25.6958	7.3272	11.0906	7.8792	11.2024	47.0434	42.2476	0.642	6.2307	17.4297	74.4741	16.189	0.0496	0.3281	4.4434	11.0193	9.3505	8.4002	216.211	10.3465	25.3457	96.796	24.2374	0.6626	17.8539	0.1375	45.6276	29.2426	31.4593	28.1705	36.68	28.6021	110.712	70.3836	62.8227	5.7592	51.048	5.4581	5.0316	28.9622	26.22	18.1915	10.521	58.6603	50.8444
TCGA-D8-A146	18.0296	3.1546	34.6498	1.6007	38.6424	6.738	6.9281	4.6848	12.5665	48.1306	54.8308	0.9006	9.3365	14.8664	62.007	17.7101	0.0045	0.1729	3.2085	10.7316	10.3674	13.2655	193.335	15.0364	35.5694	110.133	25.8455	0.6436	13.2672	0.0786	30.097	23.6934	34.6069	31.4448	48.4404	34.2292	143.595	78.8432	60.1425	5.2315	56.404	8.1555	4.5615	28.2678	30.192	20.3352	12.5505	50.7437	43.0317
TCGA-D8-A1J8	9.725	0.5511	42.5351	2.3735	20.6297	5.2705	16.0872	5.1561	11.2167	60.2295	57.7156	0.6644	14.914	4.6721	32.1816	35.8894	0	0.133	4.9189	13.3851	4.5685	6.9897	349.558	18.594	90.9333	168.437	33.5573	0.3169	26.3232	0.1377	45.8522	34.1307	25.4878	67.1703	59.2744	57.3006	192.083	171.96	137.213	5.5818	91.7263	13.0997	5.7845	35.1232	16.5051	51.5268	12.7685	103.303	54.3818
TCGA-D8-A1J9	31.2514	1.762	52.4678	1.9699	27.7379	6.1364	9.5127	7.0889	11.9891	61.1447	56.0575	0.6588	9.6684	9.8922	58.5357	18.0453	0	5.3574	6.4158	9.7065	13.618	8.1703	258.525	21.9241	45.5759	104.223	22.1309	0.3928	14.0335	0.1023	34.6697	27.3825	55.5252	56.0667	124.02	49.933	153.765	105.269	82.5408	6.7526	51.7598	5.1875	4.6243	42.9065	21.1531	22.0364	9.4213	60.2775	42.7909
TCGA-D8-A1JB	18.4546	3.32	33.9345	2.5017	27.3731	6.0899	9.4969	10.6059	19.0674	60.6609	112.445	0.7488	11.6558	9.8774	67.9004	12.2104	0.0493	2.2328	2.5723	13.1851	12.9855	11.7048	217.91	24.7417	57.6646	215.716	38.5999	0.5062	17.436	0.4707	48.0524	30.0519	40.0073	42.6801	52.0899	57.4564	251.893	95.5865	77.4236	5.0401	78.1822	9.1647	3.8287	57.2927	43.2408	23.5805	15.5438	65.0672	46.9478
TCGA-D8-A1JD	49.1768	2.5136	39.3603	1.6075	31.0844	8.6386	11.8079	7.3985	15.6128	48.621	80.6467	0.7865	9.01	14.7505	82.7594	19.5321	0.0031	0.0968	4.1966	11.8476	16.1076	9.9102	248.841	24.1881	38.7361	100.368	34.2349	0.5823	14.1805	0.0637	42.1441	20.8523	48.5442	37.9359	53.2047	54.103	80.4641	66.1329	88.491	6.214	66.2791	4.8471	5.7356	37.1594	22.5005	35.4305	12.8981	54.7701	36.606
TCGA-D8-A1JE	4.0261	1.6497	36.6737	2.0135	29.7739	8.1337	12.1525	7.2321	12.6904	56.6569	62.2983	0.5367	7.462	4.7256	31.9644	18.085	0	6.3175	5.0221	9.7941	5.7632	6.0378	328.349	25.0224	38.1142	154.036	40.2637	0.2409	18.4328	0.1716	37.494	28.0958	25.2027	43.2976	58.0921	54.1409	167.223	117.006	173.457	4.9419	51.8668	5.8601	3.8284	61.9912	17.8378	37.8712	14.6477	91.03	34.5109
TCGA-D8-A1JH	12.4135	2.9671	21.7614	2.7026	36.555	7.3458	10.4269	6.9554	15.3371	36.4285	44.4649	0.5563	6.6072	9.7052	58.7647	13.0832	0.0033	0.0431	5.4966	10.7552	8.276	10.8459	209.555	10.3742	29.6364	101.375	25.5018	0.453	16.2474	0.196	39.7193	27.2363	30.1072	33.7444	40.6985	28.0041	123.416	61.8089	70.1235	5.1099	46.1911	6.0752	4.6097	39.1511	31.293	19.2079	10.7938	50.0681	27.838
TCGA-D8-A1JI	26.6091	5.3987	47.5836	2.5047	72.3401	6.7504	11.7851	10.8548	21.3623	68.6784	116.271	0.8731	17.888	21.9671	131.443	27.1646	0.0381	0.5516	4.1525	17.9636	44.3822	32.8809	388.317	38.833	48.6548	147.208	41.0869	1.0435	18.1785	0.04	50.2865	46.5502	67.1151	50.15	53.2776	80.4764	257.875	118.667	107.5	9.8482	92.6208	11.1985	6.1768	60.3791	29.4595	31.5183	28.8442	95.2968	54.1266
TCGA-D8-A1JJ	30.0611	2.697	58.3429	1.6642	33.5463	7.584	9.9927	4.7706	11.1559	94.3834	26.8941	0.6574	8.1197	10.9049	61.0576	19.1992	0	0.3726	2.8606	9.2129	9.6197	12.309	290.87	20.0484	80.6587	144.942	29.8661	0.3765	22.6266	0.1224	50.1655	26.1283	39.0954	55.3902	37.2479	42.3745	107.245	100.732	106.383	4.1965	46.4942	4.8674	6.6877	29.8681	38.0123	18.4128	15.8668	59.3807	48.1334
TCGA-D8-A1JM	11.1278	0.8135	76.2607	5.6315	34.9044	11.0725	14.8688	2.6398	21.4964	64.2064	51.6781	0.8781	11.1074	9.6023	70.8162	10.3473	0	12.8173	9.6388	10.6597	17.131	10.8231	419.023	17.9034	59.6264	191.175	33.8206	0.4296	23.5417	0.8786	75.2723	32.3864	31.5694	71.7794	66.7902	74.4199	246.325	211.911	56.7089	3.2826	56.4533	3.7031	9.7037	23.2186	72.869	42.8392	16.4898	105.21	91.3137
TCGA-D8-A1JN	29.1206	0.9133	39.0583	2.0458	42.7745	8.6458	14.0342	4.3351	13.2254	92.4721	56.7755	1.6271	13.6486	13.3615	111.175	23.4268	0	0.0188	7.2599	25.416	16.9901	8.951	299.005	22.0941	64.9763	147.302	22.0479	0.847	26.6955	0.3021	53.7782	42.3547	62.5534	67.3384	79.3224	33.1927	274.69	160.401	136.079	7.049	71.8061	11.2571	8.1409	24.3181	32.3804	35.6883	24.4078	111.56	72.9607
TCGA-D8-A1JP	8.6895	4.1231	40.5461	1.8801	28.8375	6.7867	8.3548	7.3027	20.196	115.912	104.047	1.1999	11.8895	15.8331	106.188	13.5802	0.0123	0.623	2.4159	9.7841	12.1728	8.8197	142.447	30.0544	62.814	80.6145	30.5585	0.6892	17.9281	0.009	31.3034	19.5375	73.9166	48.5935	66.3893	64.4442	313.401	101.43	118.203	7.9888	65.9521	5.1647	3.6763	42.1553	37.3829	29.25	13.1622	47.0938	56.3816
TCGA-D8-A1JU	17.5227	2.5849	25.7572	2.1759	38.1686	5.7379	9.4088	6.0925	14.6267	48.5718	35.4184	0.8281	7.1507	13.4419	80.7931	19.3233	0.0118	0.0858	5.2187	11.4274	9.5294	7.525	206.344	17.5014	41.9783	99.3331	25.8094	0.5527	17.6758	0.0521	47.6643	25.5002	25.7404	41.1573	45.4994	35.3568	172.725	111.367	99.3131	6.4112	41.9332	5.189	4.8484	36.3653	35.6643	24.6335	14.6257	55.5481	39.4987
TCGA-D8-A1X5	29.4314	5.4643	45.3974	2.0872	32.7819	5.2989	12.7502	3.5941	24.6217	91.1298	43.325	0.3824	6.2377	18.8384	62.0924	18.7258	0	0.3271	4.3812	11.0813	16.2177	27.5391	174.212	13.601	62.0177	80.5274	23.4474	0.458	16.5129	0.1111	66.0696	21.2869	31.5362	51.3549	33.6362	83.2762	99.8342	66.2528	69.4654	3.61	43.3185	3.3893	6.8704	34.6455	22.8597	19.7474	12.5698	36.2284	34.6255
TCGA-D8-A1X6	14.5316	9.5813	79.3362	2.5089	60.791	10.9052	8.3072	9.0225	40.289	94.4355	56.2107	1.2818	10.393	15.0118	93.4662	18.9103	0	0.1177	3.7034	22.2008	20.6851	19.2258	317.108	33.6775	84.8344	185.338	35.8592	0.6958	30.5134	4.2511	63.2852	47.6646	71.3199	57.1162	75.7203	45.1178	233.827	120.805	201.328	11.8587	66.8604	6.4397	7.241	66.3311	31.6961	31.0753	29.1156	81.2532	50.068
TCGA-D8-A1X8	11.9034	2.0244	27.0931	2.3845	34.8695	8.6775	12.0167	6.0309	18.895	55.874	51.124	0.4937	10.0355	14.8525	66.7649	20.8172	0.0087	0.082	5.3514	15.5664	10.506	12.6967	250.055	16.4753	29.1739	99.5569	25.9251	0.4466	20.0501	0.28	54.075	18.2793	35.2703	52.2411	53.1314	41.5809	166.877	79.7932	95.6233	5.1655	47.4968	7.7127	6.612	40.9247	24.6442	25.4881	13.5557	73.9355	41.5643
TCGA-D8-A1X9	25.0268	4.5133	38.1027	2.2587	57.6758	9.0903	10.7529	12.0296	15.0846	51.5067	133.736	0.6561	8.5304	6.387	78.355	18.7581	0.0032	0.948	5.419	16.9835	11.6382	7.7138	311.467	21.0031	60.714	148.098	29.9703	0.3197	12.8138	0.1235	56.9799	37.1718	59.3887	86.6295	68.4053	45.7789	170.417	125.229	50.4644	3.0864	63.0068	6.2772	6.3164	36.3533	22.9077	22.5419	22.7585	51.6533	38.6515
TCGA-D8-A1XB	9.8859	4.0082	26.4819	4.436	41.8533	7.1299	8.6546	6.6328	10.4824	35.2167	38.7703	0.7422	5.5844	12.5138	79.3549	11.9366	0.0059	0.0443	4.0329	8.1421	9.0937	6.2606	179.348	14.0633	23.2408	96.3226	19.8047	0.4255	15.039	0.2234	36.9655	22.01	20.5208	23.6123	44.0322	24.1145	104.638	59.1888	77.6567	3.6315	37.5627	4.3597	4.9638	28.3518	26.7115	15.6947	11.552	57.2968	24.8359
TCGA-D8-A1XD	5.9593	6.4445	23.3912	2.8915	46.0221	6.6032	11.8955	8.0021	12.4423	35.7472	55.8809	0.592	6.7214	16.0707	76.468	12.7915	0	0.1989	2.1929	11.7756	8.0792	2.4277	260.734	10.9626	29.3495	51.8855	31.3881	0.5591	16.2594	0.3089	36.2	32.8884	36.5157	26.6822	23.9387	41.1616	96.9637	51.0205	53.7956	3.8599	43.4743	5.8057	6.0901	17.8631	27.9749	14.6383	8.6047	45.8979	34.6278
TCGA-D8-A1XL	12.8208	6.1822	56.2436	2.6947	40.9971	10.4205	8.5492	5.3984	18.5008	91.4743	56.9804	0.8713	20.8537	15.9751	164.636	19.1385	0.0041	1.0431	8.8958	17.5695	15.21	10.6573	393.328	29.2745	89.3243	112.849	20.5484	0.3652	34.361	0.0607	61.2309	38.7044	49.6369	75.307	129.471	65.745	229.078	128.831	85.2692	6.3329	118.508	6.85	7.7722	54.9155	56.9781	41.4311	15.204	104.335	63.1165
TCGA-D8-A1XM	13.646	5.5071	25.8854	2.0773	45.7043	7.6166	11.9502	10.1428	14.4863	51.6429	50.0078	0.4728	5.8488	10.3145	64.6369	21.3698	0.0034	0.0131	5.6001	11.2129	9.1717	7.7104	282.915	16.4501	27.5551	107.719	36.4004	0.462	16.4827	0.0152	74.0955	29.2675	38.2396	40.6226	52.5502	38.5897	131.263	80.4187	78.5328	5.629	37.9827	3.3771	5.1253	28.3367	36.5501	19.0023	11.7211	57.3584	41.1536
TCGA-D8-A1XO	9.7591	4.046	23.5939	3.7755	36.4506	8.3794	10.7558	6.3057	14.3172	41.6901	36.6742	0.4687	8.0106	12.4864	72.8701	10.5212	0	0.1808	5.6104	7.2225	9.6583	5.6984	220.623	8.08	19.8739	100.626	24.8134	0.4019	16.8528	0	47.2691	15.522	22.1657	43.1943	47.072	30.5195	148.377	85.8431	93.7392	3.9501	44.626	5.9715	5.8983	21.7863	26.2189	21.6408	12.3224	62.1433	45.9055
TCGA-D8-A1XR	25.8924	5.1274	29.5057	2.8344	41.4231	10.9379	8.8308	6.4784	11.1835	25.8863	43.9315	0.5316	8.2463	15.5177	70.6539	21.9975	0.0034	0.3119	3.2015	7.3559	9.5528	11.331	225.857	12.9191	44.9745	93.8731	28.7794	0.4718	13.5675	0.0939	32.4192	27.289	32.1498	31.4	48.8757	32.8421	137.983	75.3079	76.6833	4.2501	53.3782	7.6793	3.7329	49.2175	20.2298	20.8047	13.0893	66.082	28.0165
TCGA-D8-A1XU	4.9319	2.5593	39.2221	1.6047	31.4488	4.3833	14.4235	5.6657	16.4017	71.3947	70.7722	0.7041	10.8016	15.088	109.047	21.8665	0.003	2.0387	4.5293	10.1746	7.9091	8.1473	432.401	23.2286	34.9949	164.72	38.9926	0.8418	28.793	0.9382	35.8509	29.1871	26.784	67.1962	101.168	69.1764	277.925	177.011	118.991	4.5446	51.1636	4.4941	8.2023	32.1629	66.5681	44.0538	16.1873	69.093	80.0115
TCGA-D8-A1XV	11.1192	2.6034	27.45	1.8654	44.4757	7.8065	9.7378	8.511	12.251	44.0234	61.8839	0.527	7.0132	6.7968	31.2851	21.6782	0	0	2.8498	7.9999	6.1027	6.5253	236.118	12.4179	55.2256	67.0349	21.1171	0.1416	17.6502	0.0083	42.1449	25.7608	32.1118	42.733	50.964	28.9287	154.847	74.3366	78.7611	3.4993	40.7555	8.1105	5.5829	42.4138	39.9877	20.4455	11.3253	64.8726	25.2801
TCGA-D8-A1XY	22.9062	5.8223	47.9893	2.1281	37.132	9.7543	9.924	7.7506	16.3965	27.1097	46.9346	0.5176	6.9066	11.8352	71.4102	18.6368	0.0042	2.7701	3.1158	10.6018	10.5936	8.9413	176.921	24.1444	36.5793	131.481	13.621	0.4312	19.0334	0.043	25.2701	18.4756	25.1321	40.7702	46.6249	40.5986	150.056	63.9914	72.1748	4.2766	73.7172	6.928	4.1467	67.2884	20.4674	33.0225	14.2272	35.0306	32.6164
TCGA-D8-A1XZ	20.1029	1.8569	47.2923	2.1539	39.7432	8.4239	11.806	5.5234	27.3887	44.3281	87.0381	0.6585	12.3119	8.3035	84.6553	12.3058	0.0185	1.1084	2.8575	8.624	6.8632	8.0575	362.108	16.4422	64.3258	60.459	28.2094	0.1824	16.1969	0.2396	56.0492	19.233	84.0715	42.5184	55.9177	48.3806	180.935	89.4962	57.7212	3.9463	82.8807	9.21	7.0088	66.9689	51.0397	47.8189	6.212	64.1597	36.9225
TCGA-D8-A1Y0	22.8398	2.4883	37.6714	2.0605	39.3778	6.6961	10.4285	6.6939	11.1544	58.5106	39.3348	0.4383	7.3497	10.7211	63.8395	8.6818	0.0095	0.1198	3.5708	10.9661	9.3182	12.0192	365.977	14.76	25.1545	115.746	26.0616	0.4357	20.2706	0.2697	44.5793	29.3819	46.549	37.0276	48.2724	61.9585	140.541	79.1035	104.885	6.2484	41.7093	4.4966	5.6073	26.0527	25.6639	28.0449	17.196	79.2649	40.0863
TCGA-D8-A1Y1	15.1614	5.4021	52.365	2.7364	39.064	7.2756	5.5419	7.9768	21.8461	40.4009	61.4144	0.5995	13.7575	13.4093	84.3122	20.5245	0	0.0031	3.5261	14.156	10.0099	11.8771	269.596	19.2443	41.4163	116.654	17.2325	0.5229	16.4316	0.2041	32.4845	26.8918	35.1862	34.9073	58.3994	49.3324	214.101	96.6023	99.9743	7.4729	101.551	5.8413	4.2906	40.9271	31.9932	27.1214	15.3447	76.7283	40.7584
TCGA-D8-A1Y2	28.2793	3.8967	54.1985	2.4576	83.8408	9.2583	8.8138	10.6828	29.7741	67.5992	56.4546	0.8159	12.8891	11.9909	197.787	19.9586	0.0079	0.3633	5.4163	12.1334	24.4845	31.3038	315.995	30.1179	64.3852	170.648	34.7732	0.3832	25.2114	0.0174	55.0678	42.2023	66.3832	54.3251	67.8521	64.0979	206.99	119.186	173.304	4.7196	111.016	5.346	7.2747	40.0066	62.2626	31.4626	22.3717	67.7872	67.5613
TCGA-D8-A1Y3	28.401	3.7115	116.869	2.5216	76.9933	15.1146	7.467	9.0002	53.8074	91.9162	58.2147	1.4485	36.7545	27.5621	238.171	17.1501	0	4.6906	7.3225	32.8033	43.8705	12.554	664.521	74.9225	88.1468	128.344	21.2246	0.5531	32.6424	0.0058	57.4025	58.7684	101.884	74.4567	90.7839	123.751	296.376	157.038	321.005	11.0467	190.889	9.1093	13.6959	38.3723	79.393	47.495	26.5915	152.704	85.4152
TCGA-D8-A27G	11.8954	3.372	31.2205	1.9863	48.6154	5.6976	13.823	4.373	11.8706	49.3955	51.9289	0.7673	15.745	12.9466	122.59	15.8423	0	0.0482	5.9712	13.3547	8.0697	8.8947	302.021	33.0345	66.3386	99.0781	24.053	0.74	15.1754	0.3338	55.5266	29.6613	43.4089	57.3394	61.1187	46.6926	210.533	116.448	130.45	4.556	57.6476	6.7511	6.1923	37.5376	34.1361	32.595	19.007	65.8906	67.1266
TCGA-D8-A27I	25.2567	3.3877	39.0108	2.9576	40.7133	5.4708	9.406	7.6906	12.4865	54.7706	47.1945	0.8314	11.7508	15.3965	78.0749	10.3959	0.0147	1.2243	5.2906	11.5797	10.2499	13.5966	215.931	21.0181	41.801	132.351	22.0741	0.7253	16.4913	0.6697	34.4844	23.5407	31.4915	39.2459	49.6335	40.9405	130.869	79.8095	102.23	7.0345	72.0783	4.9168	6.8123	30.313	38.0137	22.4812	19.5894	61.9399	47.5509
TCGA-D8-A27K	11.8316	2.3682	24.6537	3.2722	29.4362	8.5415	9.9856	6.3265	10.0515	28.2546	34.0879	0.7316	7.3883	7.9532	32.6629	16.0663	0.0085	0.2279	5.3158	6.9213	6.6737	11.0331	182.129	11.7455	24.5996	81.9666	20.1751	0.44	15.0708	0.0186	39.9057	19.7911	22.3692	22.7779	30.9206	19.9896	75.2226	55.586	61.3707	5.0297	49.7595	7.6164	6.7223	27.2958	19.3096	11.5371	7.9632	59.304	23.5259
TCGA-D8-A27L	15.0374	6.594	29.6824	2.5975	38.4326	6.5718	10.2993	8.152	16.0008	40.9293	43.8355	0.7888	7.7706	11.22	64.1355	16.8434	0	0.6529	5.0302	9.9781	9.5695	9.8376	200.322	14.4093	36.24	91.1372	25.976	0.5426	15.0002	0.326	39.1676	24.3822	30.3603	32.482	39.6144	34.2475	116.661	65.6544	72.1791	5.7489	48.2078	5.4444	5.4431	26.2596	21.0566	17.7167	10.6295	48.4126	32.5143
TCGA-D8-A27N	30.8641	16.7935	37.7969	2.1339	46.1337	7.0874	9.6011	4.9866	9.6819	41.7044	49.8379	1.1751	12.879	12.7129	138.791	13.8584	0.0077	0.1645	3.8338	13.5285	21.9712	16.524	353.89	39.1016	76.0894	119.785	13.0077	0.6128	16.1425	0.0284	48.1756	36.1227	48.8662	42.5498	80.2568	48.9107	168.922	161.681	95.4875	7.2188	100.116	5.484	4.729	47.9118	61.1552	28.0958	16.0312	64.1741	66.8974
TCGA-D8-A27R	43.924	6.2977	71.3245	3.1166	47.6206	8.3916	9.8414	9.4226	32.6275	109.793	121.727	0.6155	16.6026	12.6358	93.7084	14.2057	0.0071	4.6851	7.3553	21.3367	20.4129	12.9753	399.797	55.0983	170.303	150.643	26.0413	0.5574	18.5716	0.0829	77.6411	37.8211	75.6024	52.8869	121.185	98.4366	256.373	128.52	129.559	8.977	94.0385	4.616	4.5389	50.4319	54.6126	34.9116	21.0814	77.0361	79.0111
TCGA-D8-A27T	23.2667	1.6939	24.7343	1.7626	42.1274	6.0394	6.7052	6.7479	13.8989	40.3675	43.3919	0.6684	10.3227	14.8491	101.195	12.5538	0	0.0653	5.1177	6.7221	11.2066	9.0557	260.61	12.6655	28.7944	98.3946	21.3659	0.5628	17.5412	0.0656	35.7117	24.2361	33.0826	35.5484	55.7371	32.3834	172.152	94.8241	106.799	5.4166	73.7713	5.9337	3.3757	36.3249	30.6965	22.3101	16.5331	81.3037	36.6467
TCGA-D8-A27V	20.6864	0.9331	35.3804	3.5819	35.3342	6.878	11.4182	4.1877	16.689	30.9792	32.3854	1.238	9.9703	8.945	59.4733	15.1716	0.0054	4.7661	3.0568	13.6101	7.6148	6.7138	286.235	10.0317	65.7276	115.312	24.0754	0.4828	15.4632	0.2687	46.6116	31.7082	34.8033	37.0477	71.5272	28.2604	146.868	106.865	119.838	6.2464	39.0018	8.6906	6.2724	39.1452	26.1438	26.8442	17.5424	59.7284	43.6183
TCGA-D8-A27W	41.0283	6.5658	49.6526	4.0458	56.5326	7.6284	13.3189	10.5412	37.2581	47.0226	52.6055	0.8271	8.7017	10.1263	121.166	23.9319	0.0093	0.3042	2.0454	14.6692	13.836	10.3172	549.087	42.971	37.4553	119.373	31.2267	0.5258	19.3925	0.0136	59.9935	31.9366	57.039	43.1009	47.3648	57.0245	135.323	198.639	132.142	5.8196	63.0986	4.341	3.6258	67.4011	57.888	17.8166	18.0283	102.346	52.7809
TCGA-D8-A3Z5	18.2998	5.2049	28.9065	2.7318	46.6111	6.3673	5.2628	8.5487	10.3168	44.0157	47.9084	0.7867	13.2755	35.0546	176.343	12.0991	0.0095	6.715	6.3117	16.128	19.599	24.6701	193.501	21.5767	39.0329	83.4548	10.9989	1.2265	18.161	0.958	30.8287	25.8074	41.7016	27.1407	44.8778	36.5226	153.016	103.742	100.857	8.4465	72.7329	5.4984	6.1515	25.7113	43.9761	17.7242	20.7513	92.3092	54.1944
TCGA-D8-A3Z6	11.483	9.2499	34.8382	2.439	48.2582	8.8543	7.2042	7.4841	7.0201	81.5922	62.034	0.7303	16.6368	38.0757	125.886	23.0591	0.0129	2.0019	3.4531	13.0782	22.3282	28.5842	270.774	24.0757	49.6403	98.34	16.1567	1.3762	13.2682	0.4971	34.2974	27.103	55.4968	37.1201	65.4968	35.1409	160.213	101.468	90.5112	7.484	96.1268	6.9789	6.6394	38.1829	29.763	19.7671	17.1655	94.0691	52.3383
TCGA-D8-A4Z1	19.5331	6.2561	23.5751	2.4931	54.6025	7.5862	8.7269	9.0906	12.6048	47.5046	45.2468	0.5976	6.8984	22.558	99.5342	12.6202	0.0223	0.1754	7.9116	11.3095	15.4717	20.5793	220.999	10.6771	31.8769	79.8971	19.3409	0.9083	14.7311	0.1634	37.9051	24.9806	34.7931	26.1189	44.5269	25.3864	96.9959	63.3566	67.8467	4.5774	46.9811	5.8121	7.551	36.4636	39.0423	19.4979	14.8237	57.8591	42.7686
TCGA-D8-A73U	12.5264	3.8159	24.6423	1.507	39.2413	5.3147	6.0959	7.8275	8.387	39.1031	40.0591	0.8802	8.4915	21.3678	103.823	12.8709	0.0116	0.812	5.4912	7.5116	13.051	34.1474	168.689	14.6837	38.9881	118.555	20.4583	1.059	15.1253	0.1533	24.8388	19.1887	34.6121	34.5702	38.7782	42.0089	158.485	85.378	88.6858	5.1031	70.3107	3.7879	4.5709	37.361	38.7064	21.8176	15.104	55.0623	62.3113
TCGA-D8-A73W	7.4129	3.9438	25.4591	1.4237	35.7457	5.725	9.357	5.4339	8.8931	37.7304	49.2028	0.6628	9.269	18.2333	105.565	18.3088	0.0109	0.0103	2.5118	14.1725	10.3271	28.5226	180.975	17.1639	56.5659	97.4729	20.4897	0.8305	19.3931	0.032	34.0426	15.8502	29.4925	37.1452	43.3012	35.2727	168.724	80.3015	107.654	5.9449	61.4664	6.2053	3.9891	49.1682	24.1566	23.2005	16.9345	61.6162	45.3794
TCGA-E2-A105	59.7069	10.2841	39.3981	1.9688	59.3484	10.5256	8.3934	12.469	12.5286	101.879	169.067	0.8559	11.4368	28.1465	126.505	13.7339	0.0169	0.1923	4.14	15.2707	10.1523	3.9694	243.622	43.9804	72.5074	89.1283	23.0735	0.8399	18.8495	0.815	48.4331	39.3393	60.4212	38.4107	77.5207	56.7574	171.475	121.337	117.016	7.9563	67.5035	8.7922	6.9076	24.0676	57.6675	26.4649	19.1242	73.687	108.154
TCGA-E2-A106	10.363	9.312	59.9854	2.0643	55.6038	7.8421	8.4692	12.3037	22.2394	75.2303	148.746	0.7448	13.8406	17.0611	82.3936	15.217	0	5.0683	4.9285	9.5895	9.1323	6.4202	406.733	24.9362	81.5488	170.945	28.4808	0.3913	22.1907	0.3148	54.0862	34.6284	78.3222	44.4613	63.7873	136.393	252.085	152.445	165.501	5.494	60.5332	4.5825	5.9985	39.3583	57.5845	38.6531	35.0465	99.392	119.72
TCGA-E2-A107	17.7679	6.6851	60.5157	4.3826	73.5948	10.8164	9.2683	7.3123	15.8672	132.864	78.7531	1.1805	19.5237	30.7962	202.002	17.4757	0.0184	19.1993	13.3723	21.9613	31.5838	16.8008	380.25	60.4558	68.467	141.209	16.5893	1.3301	16.7964	0.519	35.9512	25.7892	49.5647	42.2951	77.1499	37.3073	198.872	160.538	164.386	10.069	111.802	9.3612	9.8472	47.8663	49.0654	29.5892	41.4866	152.63	86.6813
TCGA-E2-A108	15.8262	3.0328	30.4753	2.4138	43.3103	6.7753	7.0698	6.5092	18.0125	55.5192	45.3625	1.073	4.2444	18.8183	81.8086	11.8445	0.0111	0.6957	6.5586	9.7985	13.4014	18.4845	221.358	22.7631	27.8111	141.023	25.5808	0.6452	16.3909	0.0569	45.6855	25.9613	41.4038	36.8323	50.225	56.4599	167.086	87.4028	70.2564	5.7334	75.2721	3.6883	3.5946	40.5272	38.0538	25.5001	10.8733	56.7676	75.2325
TCGA-E2-A109	62.9586	2.5351	43.1918	6.4357	70.2329	9.9913	8.9103	9.8824	17.047	82.7903	88.8426	0.8739	7.8522	16.1346	75.1045	18.3499	0.0041	1.0808	5.6035	16.6506	12.4201	8.5994	331.095	33.8538	37.8263	80.3784	22.2377	0.5655	17.8717	0.0485	36.7883	31.7471	55.3198	35.2065	64.4868	70.4569	168.676	74.1346	102.418	4.1942	68.4847	5.3471	3.4213	41.225	35.812	35.4868	17.1179	80.2482	81.6491
TCGA-E2-A10A	14.7345	3.8364	46.153	2.9239	47.4932	7.4676	10.3996	7.9528	20.4861	50.6175	67.6783	0.5342	7.7735	15.3936	57.2687	10.3284	0.0044	0.1409	5.5981	15.1075	13.4724	22.9662	263.817	11.1027	57.5408	93.7874	30.3248	0.5202	12.6917	1.4605	39.3165	19.7276	64.7011	44.4775	51.689	33.8464	137.11	87.6117	92.8426	6.5169	73.1957	5.5239	6.4781	34.8012	21.7432	23.9006	12.8797	58.5473	55.3101
TCGA-E2-A10B	20.897	5.1531	49.4321	2.957	47.9847	6.7962	8.7267	8.7398	10.9238	44.1754	56.126	0.5881	10.3671	21.512	88.4656	15.6004	0.0075	0.3045	5.0421	12.7108	11.4973	8.061	435.037	27.7123	38.5443	121.019	28.5328	0.9205	16.5859	0.1045	39.2491	32.4551	42.5338	38.149	85.9484	68.205	151.548	113.743	113.741	5.296	56.6307	6.9583	5.343	27.0738	36.7294	24.9052	22.7272	89.9124	57.3324
TCGA-E2-A10C	10.446	6.2841	69.9824	2.2462	35.2305	5.7549	6.8254	5.1149	21.451	120.372	71.0768	1.525	25.3627	30.9731	168.334	26.0193	0	4.9576	7.9421	18.8017	18.8762	9.7548	199	55.9584	106.069	157.092	12.0509	1.2649	17.3991	0.0511	33.7445	23.502	53.5211	52.3324	129.932	84.6836	593.775	305.297	139.604	12.9539	152.676	10.9592	8.4489	38.4904	72.5689	65.0606	24.2429	133.683	160.307
TCGA-E2-A10E	17.7462	2.5504	31.8699	3.432	40.4734	5.9636	10.3123	5.4571	16.8019	70.9283	47.8654	0.7463	12.3081	19.069	65.5418	19.1753	0.0119	0.1421	4.9517	16.7457	17.6914	6.6925	248.399	29.4363	50.4939	118.054	25.0428	0.5917	15.6056	0.2672	36.8412	16.2432	21.685	47.3257	57.121	43.7206	173.065	94.5434	113.001	5.7751	64.8245	6.4882	7.1169	48.6262	21.4455	24.6521	17.2478	73.8142	75.5028
TCGA-E2-A10F	11.8733	5.8654	36.8575	2.0077	41.5056	6.4465	8.9029	7.2322	11.7272	48.8311	37.276	0.7468	6.9752	18.9097	71.369	15.2067	0.0047	0.0044	5.5818	11.1255	11.2116	15.8132	215.845	19.1055	24.6622	95.3289	26.0364	0.5194	16.9721	0.0548	37.8185	26.1935	30.369	37.7046	47.0383	39.0015	142.779	76.673	83.6063	5.122	56.2882	4.6375	6.1124	29.3644	26.0084	19.3301	11.7185	71.5455	59.1976
TCGA-E2-A14O	39.5142	14.5175	70.293	2.2085	104.753	12.4781	4.2609	6.1558	22.716	118.721	102.018	0.8746	22.0362	28.1617	204.829	24.6976	0	0.0651	15.7931	16.9605	207.499	83.1389	274.742	98.9625	99.0269	301.927	28.9892	0.7615	20.9092	0.3709	37.1876	28.224	62.9536	56.0566	74.6098	104.407	389.93	212.533	212.493	8.4068	155.305	6.6964	4.9519	49.3982	68.4892	52.2429	62.0712	194.074	76.3551
TCGA-E2-A14Q	19.6185	8.8696	43.9218	1.7319	71.3864	6.7309	7.7059	5.5047	15.8777	85.1163	68.5934	0.8814	19.9063	31.8454	131.35	32.2788	0.0044	0.7543	7.719	13.0805	20.0494	12.9691	282.21	26.8085	76.1456	141.443	25.7183	0.6351	22.0407	0.0781	34.8577	48.6882	60.1567	51.8077	80.4172	83.8261	303.17	197.939	127.985	5.7502	78.567	8.5383	6.5243	28.8965	44.3449	43.2787	20.6598	86.4987	82.3466
TCGA-E2-A14S	32.1106	4.2521	27.2608	1.2784	52.5877	8.4108	9.0624	7.278	47.1072	61.2959	92.9081	0.7131	11.5494	19.4415	102.993	18.6184	0	0.0336	3.7403	23.9729	16.485	13.0908	205.655	24.3641	33.2827	130.687	22.4436	0.6793	18.6754	0.3826	51.1278	34.3489	69.7253	45.7845	82.7234	59.0923	182.847	112.921	147.608	6.4911	85.3635	7.8324	5.1454	49.5769	25.8588	28.3892	27.3865	88.908	48.4006
TCGA-E2-A14T	18.6553	7.4009	36.5467	1.7099	50.684	6.4059	10.0159	14.5454	21.032	59.6092	188.387	0.707	14.253	24.6054	69.735	11.8979	0	0.4452	2.1746	11.375	16.1729	11.101	243.15	30.8623	59.3015	140.352	30.2091	0.6071	17.91	0.6481	59.7953	32.7214	149.531	37.9485	52.4772	47.2106	251.529	122.924	122.422	7.8699	111.425	7.9466	5.0906	35.8948	56.3319	30.6815	21.7988	55.4376	93.2168
TCGA-E2-A14U	13.4312	4.8755	32.4283	3.0858	55.8904	7.7918	7.316	8.4584	18.5718	46.8765	52.4273	0.6417	9.6676	28.7974	144.727	14.3694	0.0216	0.6452	9.5914	15.3661	17.9231	11.3355	216.169	14.2489	35.0812	112.268	15.5	0.9712	17.3925	0.1648	40.8756	27.3029	46.5469	29.1941	57.0747	30.6269	123.078	90.0904	84.0444	6.7059	61.8559	6.0516	8.6577	38.9621	55.3023	20.3412	17.5251	85.488	52.0973
TCGA-E2-A14V	50.4933	2.2723	41.2676	2.726	33.0852	10.4855	8.3503	2.9821	13.3935	65.0081	46.771	0.772	9.6437	16.5291	69.9694	13.6396	0.0042	3.2224	3.4324	12.969	55.2362	36.213	240.752	23.7878	35.2466	107.431	26.185	0.5136	21.6078	0.0794	38.4969	23.4036	28.8453	33.3204	52.4927	62.8478	164.998	95.6617	91.3903	5.9756	108.323	7.7008	3.8363	37.0418	28.4833	24.771	11.2064	61.3009	37.1977
TCGA-E2-A14W	11.6641	6.8505	26.2991	1.8592	39.959	5.5633	8.4818	9.3546	12.8525	114.27	98.253	0.8933	10.36	19.1691	105.323	13.6736	0	0.0565	2.9222	25.6072	23.2776	7.6488	230.191	54.682	114.54	164.311	11.1734	0.5094	25.1909	0.2281	61.4294	52.984	90.8176	44.6948	57.4178	64.1312	247.481	164.247	143.43	11.1228	130.065	8.4593	6.4027	57.7653	30.1889	40.6133	22.7342	121.059	59.8431
TCGA-E2-A14Y	8.8006	2.5346	39.5155	2.8159	116.362	5.9584	11.5258	2.0961	13.4518	93.2329	44.4453	1.8087	15.7188	14.4561	112.422	16.6658	0	42.0851	2.7173	18.7609	18.4206	11.2946	555.967	48.2517	108.702	108.004	35.1833	0.4122	18.3806	0.5234	39.2976	46.4816	57.4546	75.345	86.2447	93.4077	272.577	224.552	201.115	4.337	77.715	7.1086	4.1992	32.2665	43.8219	86.2559	15.2727	100.04	84.4797
TCGA-E2-A14Z	15.8292	3.3887	48.9591	2.7787	86.8824	9.3378	6.2451	5.9838	19.6065	96.094	68.079	1.1082	7.1893	29.9997	79.1348	16.071	0.0056	0.1743	7.5676	16.8466	20.7624	18.6473	189.826	23.0633	58.8764	114.807	22.2509	1.4196	17.5742	0.0164	104.138	30.2592	32.3347	29.8838	49.9494	48.0573	234.855	146.578	107.631	8.8153	80.3399	3.0913	5.3459	31.2713	39.3602	39.741	22.6205	62.1665	94.4804
TCGA-E2-A152	11.6755	1.4821	27.3708	1.4111	31.968	6.0971	8.6652	5.0603	12.8893	47.0309	97.781	0.533	9.1705	8.175	65.5136	17.4231	0	1.1925	4.6464	14.7644	11.789	9.7235	253.318	16.2312	35.3995	141.235	27.8255	0.3602	17.4674	0.0142	34.28	27.6972	44.2249	42.396	71.567	34.8931	169.607	106.569	81.3188	3.629	68.04	5.5005	4.4447	43.5717	57.4956	24.2239	16.9774	74.367	32.8982
TCGA-E2-A153	7.4973	7.6434	23.9322	1.2845	39.921	6.7174	6.3851	6.3382	11.8967	41.9108	48.734	0.575	7.1257	16.9755	98.1953	14.5578	0	0.1371	5.0735	11.2653	10.479	9.6591	143.227	13.6411	27.0646	104.964	18.4327	0.5341	17.2149	0.0093	34.3132	21.2512	31.323	31.2479	42.134	40.1625	147.558	98.1176	88.7695	5.4297	62.9745	4.8172	4.8356	28.0091	30.4432	19.3416	13.1422	68.8886	36
TCGA-E2-A154	24.8094	4.2916	47.1632	3.153	39.5315	7.6202	9.713	6.9419	16.8043	43.9646	41.6229	0.706	9.6722	18.4884	71.6021	17.7867	0	2.1889	4.6877	9.344	9.2892	5.6113	226.105	21.4279	47.419	87.1266	19.689	0.5453	18.9887	0.2407	35.1475	18.4859	21.0009	37.5829	41.189	38.7433	144.626	96.6289	84.2233	5.5883	69.4678	6.5838	5.8769	35.6774	28.1581	20.7959	15.3711	68.5222	62.8222
TCGA-E2-A155	30.1122	3.3257	25.7	1.6464	18.5294	6.0087	12.6916	4.8816	16.7871	47.0587	85.6722	1.213	9.8393	14.0848	76.5303	11.8547	0	2.6574	4.1128	10.0012	7.3746	7.674	312.231	18.4282	52.5252	131.585	20.6452	0.2526	21.4203	6.0789	49.0681	36.6097	44.618	36.4809	57.8168	28.5126	105.682	71.629	41.8517	4.5089	70.0664	7.3872	4.201	54.7001	20.1658	17.5595	7.935	66.065	33.6244
TCGA-E2-A156	11.5855	4.6014	50.0301	1.7927	47.2509	9.3765	9.9215	11.1377	16.9413	43.302	52.1263	0.5452	8.6058	14.3789	78.2321	18.4878	0	0.1498	8.2087	11.0349	14.9005	14.5383	247.851	16.921	46.3819	104.434	30.4615	0.6133	17.3673	0.1241	49.925	30.0632	36.1712	31.1534	51.5963	32.7063	128.576	72.1891	89.4826	7.5566	45.6822	7.8444	9.2715	41.7717	23.617	19.8145	13.1355	65.4858	40.4112
TCGA-E2-A15A	131.296	5.0519	37.5684	3.033	42.8169	8.75725	13.8036	7.8566	27.6669	53.1746	106.675	1.0748	10.1291	10.753	58.5134	13.4875	0.0063	2.22445	8.98405	13.0803	32.8972	33.5649	287.465	25.3508	51.9271	84.7095	26.0063	0.4694	21.4269	0.67875	37.7251	24.4425	45.3337	49.998	35.7452	68.8294	181.072	109.194	62.1671	5.18205	84.0937	5.67075	5.3762	40.1483	30.9289	33.44	13.2576	73.1175	43.8163
TCGA-E2-A15C	16.5644	5.9191	38.8098	3.0032	42.5562	9.9188	10.9437	8.4612	21.3016	48.7343	59.1345	1.0591	6.5497	12.1759	65.1262	17.6871	0.0104	0.7176	8.0032	10.9875	8.5414	6.0413	177.83	13.2301	35.0754	95.1097	22.8324	0.5111	17.8462	0.0458	41.1841	26.9062	37.0901	30.3192	40.4121	29.2408	99.227	69.7499	56.7925	5.4158	40.4051	6.6983	6.302	24.3642	17.6849	13.6959	10.7258	60.7709	34.0817
TCGA-E2-A15D	17.8414	4.975	38.4006	2.7433	38.2441	9.7009	8.8511	8.3762	12.667	41.2281	44.2353	0.6905	10.8796	19.6119	74.7563	16.369	0	0.2047	5.0814	11.0909	10.8278	11.3501	189.805	14.1231	34.5163	91.3351	18.145	0.554	15.966	0.027	35.8664	22.8042	32.1254	32.8002	43.9146	30.9943	122.385	72.7016	71.471	6.6978	66.368	9.254	7.2405	34.9408	28.5158	14.0822	11.7452	70.879	47.6881
TCGA-E2-A15E	27.8026	2.4849	33.3344	2.27145	55.2405	6.85285	6.8444	8.91035	25.8884	71.1385	52.2696	0.68455	13.8836	10.1245	97.8313	15.6213	0.01645	1.4763	6.46865	15.5775	17.4623	14.7105	308.127	17.8082	28.9043	92.2095	26.5817	0.49845	18.4449	0.9341	43.3511	27.0546	38.7331	33.6775	33.0427	44.5787	178.472	151.121	125.364	3.85975	73.9504	7.35215	4.96935	28.7623	31.4324	28.094	19.7313	112.039	32.6984
TCGA-E2-A15F	19.5419	2.9388	29.9187	2.982	46.9466	8.692	12.0318	14.3301	27.4325	41.8476	115.632	0.4772	7.3666	14.5564	52.8416	12.0343	0.0168	0.9983	3.5682	13.2163	14.9311	14.5002	314.379	20.4588	24.2678	98.5203	29.6495	0.6138	18.4326	2.292	46.7338	19.9946	60.8734	39.2913	26.9639	48.9762	107.669	110.865	56.4075	3.7504	103.081	5.7877	6.0833	30.1193	19.0834	20.7469	15.5544	57.555	36.1571
TCGA-E2-A15G	11.1575	3.9217	31.7272	2.6647	54.0258	10.3345	8.2171	8.1674	13.1498	86.298	69.8541	0.676	9.5885	13.5178	91.7157	18.8843	0	0.1609	6.2311	11.8274	11.7134	15.7854	221.988	18.3311	38.705	88.8007	24.749	0.5799	14.4844	0.6287	38.8694	26.6946	38.8721	38.3797	51.3845	29.4171	217.996	74.2242	105.803	5.4593	57.2187	7.0202	6.6432	24.564	35.3107	27.8665	18.9801	98.8966	38.2386
TCGA-E2-A15H	25.1457	5.5476	34.7217	2.1134	54.7209	13.8088	7.8021	6.0539	13.6225	51.6061	62.9809	1.0144	8.1373	13.401	68.1251	16.0838	0	2.2094	2.7127	10.1333	15.1953	10.8208	306.767	23.9741	34.4564	133.522	21.7285	0.3545	16.0099	0.1885	54.0338	20.0947	68.1148	33.0032	68.0976	42.6331	146.982	68.7517	112.984	4.4981	57.6332	3.9868	6.397	28.3088	53.3161	22.6606	15.1892	86.197	47.5171
TCGA-E2-A15I	18.9098	2.9155	33.3381	1.8842	29.428	9.1812	8.9712	8.8957	13.1858	49.945	49.8881	0.6188	8.3737	10.2428	40.3058	24.3117	0.0143	2.5398	4.3998	10.5949	9.1684	12.5329	195.344	13.6267	35.0642	84.9404	29.0346	0.4324	15.472	0.014	40.0309	24.0588	28.5691	31.5575	37.391	26.4212	116.296	57.5599	93.1593	4.788	59.0189	11.3008	5.812	19.2127	17.6623	17.7565	9.167	70.096	29.1187
TCGA-E2-A15J	8.7387	3.9672	34.0715	2.9384	50.0342	9.1801	9.9295	6.7843	15.342	53.981	37.5439	0.6516	8.139	25.6698	63.7294	15.5255	0.0044	0.4547	4.8336	11.79	14.0114	16.1211	238.321	16.9969	41.1981	75.4384	17.9287	0.4914	16.7881	0.3821	42.1016	28.4684	36.0407	39.2322	49.2323	37.0558	136.802	86.5023	122.872	6.0052	54.1358	5.0638	7.7175	31.1866	27.8539	19.4373	13.8647	104.206	47.5946
TCGA-E2-A15K	8.56885	7.54125	41.4193	3.025	62.1449	10.587	9.75755	6.99595	11.5962	61.3531	54.3702	0.6422	10.6237	19.8428	100.209	18.7571	0.0024	0.47845	9.22595	17.8272	38.8989	32.7016	227.765	23.0347	52.871	95.3911	22.0349	0.7747	15.3195	0.02485	46.9887	32.5746	39.7801	46.0145	48.5499	35.0112	173.597	105.485	115.695	7.37885	61.7422	8.5932	5.75855	30.4968	31.2785	31.7234	19.0183	95.6803	56.7471
TCGA-E2-A15L	12.2449	3.7276	24.9905	3.3158	47.7094	7.5158	10.3772	4.4025	12.5647	66.7538	52.1838	0.9743	8.6275	15.2954	72.0707	20.5362	0	0.058	5.0516	11.8779	12.2271	13.777	267.429	13.458	37.4533	95.6969	22.3049	0.4979	15.518	0.048	40.0102	28.4929	40.1989	38.7052	43.8157	28.542	145.365	73.6944	162.874	5.0476	51.4999	5.6168	6.0254	36.4385	22.3677	21.79	12.5605	76.1428	36.9075
TCGA-E2-A15M	51.7381	1.5292	34.777	2.3846	28.5829	7.3697	10.2215	7.412	15.1887	31.8486	46.091	0.7966	8.6724	5.4056	43.2213	14.4675	0.0105	1.6383	3.5629	8.2925	7.6073	6.6583	348.325	13.5807	57.6543	132.436	67.2674	0.2272	14.6352	0.1817	48.5093	36.8921	29.3899	43.2694	39.7563	49.7998	190.701	127.13	91.2172	3.5123	45.7341	6.2506	4.5534	51.3985	25.1262	34.5444	10.5466	57.7676	27.9528
TCGA-E2-A15O	170.548	11.456	62.8755	3.0942	53.377	10.7918	9.8767	5.8295	20.461	50.6805	44.9362	0.541	7.4191	33.0422	97.0808	14.3262	0.0057	0.8313	5.5069	19.251	37.004	22.2319	308.7	33.9672	48.88	75.2135	28.5765	0.9764	21.5673	0.461	46.8518	22.2816	50.5664	35.3658	55.0192	35.6874	139.603	75.0645	68.8224	7.3236	64.8298	6.4966	7.6014	27.0152	23.6908	22.8733	18.4564	69.7297	66.5676
TCGA-E2-A15P	24.3836	2.7561	27.8703	3.096	42.3253	3.0951	11.0295	7.74	16.3068	46.8136	71.1312	0.8499	8.6063	9.6826	55.7757	12.3367	0.007	0.3639	3.4923	12.8422	11.3878	14.3834	283.926	16.5076	22.0211	102.184	30.5636	0.3514	17.9432	0.0257	48.7071	29.9775	23.5226	46.7085	51.743	30.229	155.532	73.4438	78.0127	3.435	58.3373	7.0307	8.0418	25.4348	19.0725	23.4907	15.7177	67.1553	58.7501
TCGA-E2-A15R	17.0436	2.5043	40.3053	3.4012	47.8933	12.6394	17.7007	13.0148	46.0698	35.0779	81.4739	0.7046	10.7688	16.5302	66.4712	19.3355	0	0.0534	2.0467	9.6803	15.5141	4.109	284.066	21.4808	22.9947	119.486	27.0875	0.6036	21.3468	0.3914	66.0205	14.4233	32.9946	31.3797	76.2642	46.0665	109.829	70.2389	62.2197	5.837	86.2934	10.6633	8.4919	42.4184	19.4456	16.9549	14.9337	59.8077	53.3976
TCGA-E2-A15S	26.6554	5.4009	30.259	1.6603	45.4139	15.5898	5.6554	8.3663	22.3576	64.5854	92.9086	0.6901	8.3524	11.3765	36.863	19.8184	0.0036	0.7402	0.7456	10.3477	10.6763	15.1364	348.409	29.7437	52.6793	181.033	22.0859	0.2571	30.3121	0.2459	45.4099	17.3021	78.129	22.2685	83.8842	34.5699	140.063	61.2226	87.412	3.548	67.6199	7.5054	3.3481	71.9819	19.6792	22.7927	18.4176	70.6688	49.1595
TCGA-E2-A15T	18.2066	8.3343	30.6436	1.7535	36.9851	9.3359	12.937	12.8802	24.4196	64.1321	69.8482	0.3567	6.3122	15.7368	63.1702	17.9492	0.0042	0.2673	5.3056	12.2057	19.1639	16.0664	264.856	15.2373	43.1462	92.9859	27.5012	0.4789	17.9362	0.1301	45.3764	30.3022	46.7401	31.1076	57.4859	18.1604	108.181	67.7983	59.6565	5.4512	49.8148	5.7764	5.5806	55.455	15.1043	12.1296	13.9422	53.9258	41.836
TCGA-E2-A1B1	24.8347	3.1303	22.7955	2.313	31.7691	6.863	10.4056	9.3423	14.4594	35.0613	34.7509	0.4885	7.1809	4.154	87.698	14.1554	0.0152	2.8682	4.2414	9.8256	4.5738	8.1153	227.775	14.1898	39.6811	101.643	33.8414	0.1482	16.8296	0.0817	46.7225	33.9888	27.4359	29.6774	35.031	35.5656	122.271	65.9932	65.4534	3.273	45.8559	5.7591	4.3733	30.2639	30.3594	20.601	7.4089	40.3954	27.9894
TCGA-E2-A1B4	4.4655	6.0955	31.8437	3.2986	71.2192	7.7207	6.2517	6.5856	19.2587	131.94	65.1597	1.444	14.3684	34.1746	199.157	23.0533	0	1.7923	11.8921	26.0561	28.4382	16.3228	186.656	38.8063	70.0168	168.682	15.9221	0.9298	17.9215	0.3557	50.2122	34.662	67.2626	53.6906	89.0461	61.5786	316.184	176.84	122.776	8.4128	107.173	9.2394	7.6583	52.3779	55.7008	40.0132	37.2221	117.287	83.8602
TCGA-E2-A1B5	19.8498	1.6206	46.3507	2.0281	47.0592	7.8176	7.5877	3.1975	9.3861	82.636	45.3566	0.7151	13.6716	23.8067	90.21	17.7976	0.0152	0.4555	3.4206	10.7178	13.4987	7.9493	270.335	36.7376	69.4679	239.986	18.6894	0.5304	27.1616	0.0372	64.7899	40.2067	58.8446	59.5732	76.627	74.833	261.961	176.153	229.205	8.188	71.2502	8.3559	6.2269	41.1849	56.6749	46.785	36.3641	107.538	66.6018
TCGA-E2-A1BC	10.3671	2.9898	34.3422	2.2973	44.7455	8.9514	11.543	7.8311	15.4786	61.2487	47.5539	0.5203	4.8754	10.9741	58.6187	23.4526	0	0	3.7989	10.9556	5.9785	5.0379	224.565	21.1209	27.9093	136.686	30.0792	0.4185	15.1013	0	54.2274	28.0732	27.3427	41.2855	49.0066	31.9239	143.378	82.048	84.5939	4.0806	33.9119	5.6255	6.2526	40.1668	25.5573	26.9232	10.6923	51.1697	37.4642
TCGA-E2-A1BD	8.3713	6.3886	39.5482	2.4724	58.3535	8.2792	5.1182	7.1135	14.6722	68.7786	61.8367	0.8374	9.783	28.1834	156.178	15.0199	0	0.0828	9.9215	17.9034	20.0401	12.7843	146.427	27.255	37.3567	115.397	15.8226	0.9046	14.248	0.4526	36.2365	26.3101	50.7845	35.9612	70.4004	46.7911	238.986	161.888	153.508	8.0236	90.1565	8.2844	7.7772	25.4693	45.1092	30.6418	31.7469	126.421	69.7538
TCGA-E2-A1IE	36.467	5.9491	34.976	1.5219	26.7339	4.2803	11.7512	11.5356	17.0989	75.4575	110.57	0.7952	12.8563	17.5163	120.779	12.9298	0	1.0489	5.2006	15.3613	14.1955	13.4757	275.971	27.8963	33.8	99.9048	28.7031	0.5371	21.7401	0.8506	50.5018	32.2284	60.7209	49.1009	83.4667	44.0511	189.401	103.308	116.516	6.8355	86.8039	9.7864	6.431	61.8691	31.2454	25.5874	19.768	85.6542	47.9342
TCGA-E2-A1IF	12.8107	7.8367	60.5332	2.8143	71.3031	8.1616	5.463	6.6232	8.4473	71.2645	54.2591	0.9744	13.789	38.7187	147.095	18.344	0.0101	4.3091	11.3597	20.2306	28.074	23.3569	174.866	36.1177	64.5472	126.884	14.8619	1.0528	21.0675	0.4159	39.7358	30.7477	60.6679	49.8594	67.02	65.9398	229.559	165.422	145.105	10.457	110.885	5.724	8.4796	30.4039	58.7358	34.0219	24.1122	123.296	92.4313
TCGA-E2-A1IG	32.8434	13.3357	23.9337	1.7782	42.5165	5.8726	9.4647	11.7555	12.5253	49.7549	63.8853	0.4251	6.8998	16.6549	113.145	15.4549	0.01	1.0683	10.2444	9.5418	45.5436	31.8642	207.337	19.6976	46.0353	94.1196	23.0988	0.8538	17.7942	0.8403	33.4347	28.3182	53.16	30.1154	49.5573	32.5015	122.9	91.212	79.07	5.5217	54.6065	5.5223	4.372	52.0112	46.6736	17.2456	15.8922	76.2141	41.0995
TCGA-E2-A1IH	13.0525	1.807	40.9932	1.9773	33.0589	8.8027	6.9924	7.5306	7.7649	102.296	60.061	0.9811	17.4045	8.2259	84.5758	22.6342	0.0275	4.3747	6.5188	21.1182	9.4255	9.9297	242.61	53.837	83.8904	188.494	33.7596	0.3181	24.4041	0.363	32.7009	26.2979	44.2053	54.6397	68.3452	83.2862	229.021	150.617	180.352	5.8287	127.858	10.8611	4.1095	37.1766	29.7239	48.2279	22.0187	94.5205	59.7954
TCGA-E2-A1IJ	11.1036	5.8987	29.1041	1.9331	43.6271	8.1246	6.1818	8.1187	9.0081	44.9079	39.7068	0.5375	7.3285	20.0856	82.8182	13.6061	0	0.5856	6.5268	11.2834	13.4218	13.5692	157.011	12.96	33.5866	96.9741	17.1872	0.5559	15.1398	0.0674	50.7114	20.8102	31.4646	30.5259	47.9516	40.6497	133.29	88.7534	78.3202	5.5532	55.7989	4.4471	5.0303	24.2196	36.1813	19.2996	12.926	66.683	48.539
TCGA-E2-A1IK	13.7406	14.7177	44.6464	2.3692	59.8624	10.1359	9.9196	12.3565	16.9194	63.9126	96.6902	0.6934	14.8859	29.5687	121.215	22.9626	0.007	0.0534	8.5712	19.5288	22.9295	15.2943	350.657	22.0797	80.7175	113.854	21.9919	0.8853	21.879	0	56.4502	46.4126	94.2235	58.2415	80.7274	58.3221	225.7	129.595	147.972	8.3523	95.7518	7.6132	6.8105	59.9655	63.5985	35.6754	26.7744	97.4265	77.9515
TCGA-E2-A1IL	22.3601	3.0119	30.5243	3.0376	47.7186	9.0324	12.1196	8.2458	12.1876	41.5279	57.2786	0.6886	7.8389	14.8976	78.973	13.3244	0.0063	1.2664	6.5897	12.104	13.7314	13.5427	263.95	14.9766	17.1503	83.2629	26.408	0.7765	14.6101	0.0186	42.6614	26.332	27.762	36.1776	43.4499	27.0602	128.739	75.1674	81.3022	4.0579	46.944	5.604	8.0198	21.4614	21.6076	20.1322	13.3542	67.7171	37.8306
TCGA-E2-A1IN	8.2773	2.2556	46.5476	1.7739	46.7983	6.5748	6.6479	7.6098	18.2631	57.0863	50.5547	1.0439	11.6156	13.1285	74.6615	16.6179	0	0.5004	3.5023	14.4126	11.5909	6.2174	192.073	26.0338	62.4185	121.43	22.7449	0.4285	17.5511	0.0421	44.8707	28.7369	45.122	41.228	53.4543	66.5346	188.753	138.159	125.008	5.8	65.6675	7.5951	5.8779	33.5461	45.2311	25.6407	21.8951	79.1773	43.5162
TCGA-E2-A1IO	19.1375	2.4875	29.5733	2.2202	22.0473	3.9383	7.4149	5.827	11.5772	35.5155	42.5079	0.4475	5.3861	11.183	75.0808	12.1774	0.014	3.8177	6.3635	5.2767	8.4312	7.8406	216.799	8.1778	31.122	63.1115	24.5199	0.5285	14.5306	0.2598	38.205	27.3326	28.8002	23.9028	26.9678	31.4436	90.5373	55.9103	40.4409	5.4894	39.6071	4.9106	3.8553	20.1583	21.3378	15.1997	7.3056	59.4222	36.6768
TCGA-E2-A1IU	7.0753	4.7082	46.184	3.4175	58.8147	9.7219	10.9559	5.0399	19.8006	75.974	54.6406	0.5854	8.223	15.6192	99.6874	17.761	0.0231	2.2318	5.2075	16.573	56.1164	41.5603	256.334	22.8226	57.8622	131.397	27.4429	0.839	23.5913	0.3728	47.2439	32.2056	41.3729	42.8659	55.1106	34.6385	145.977	90.1281	115.888	5.7495	65.413	6.6914	8.6449	47.1187	28.2179	27.2568	25.0681	73.908	43.4524
TCGA-E2-A1L6	8.3923	3.0056	26.3549	2.4587	44.2008	8.3401	9.7992	6.2796	15.4425	69.0285	54.8186	0.5164	9.6578	14.3509	69.0572	20.7391	0	0.6538	5.3288	15.3257	14.6158	21.7941	234.795	16.337	53.7094	143.985	29.9153	0.635	17.2319	0.1148	47.4781	32.0642	48.9805	45.3428	50.5834	44.3703	178.106	93.4356	140.939	6.0983	64.8082	7.5889	5.1516	43.1591	29.9392	27.5253	23.7256	80.8552	49.7428
TCGA-E2-A1L8	11.8578	2.3896	44.6978	2.1994	34.9972	13.2949	8.6696	6.5914	9.844	93.1434	62.8568	0.666	9.1503	7.8008	51.4641	24.8809	0.008	0.0151	7.6797	14.107	8.0441	5.3978	207.666	30.3193	49.3834	118.766	33.0352	0.2994	23.687	0.0059	42.4482	26.0857	26.6582	46.2871	64.977	58.6768	285.957	151.148	138.066	6.9314	71.6923	7.3759	6.4033	37.8317	39.5656	48.5848	18.0122	124.484	52.7101
TCGA-E2-A1L9	10.6735	2.8843	36.5761	2.4315	40.2483	8.4927	7.9123	5.9272	10.0995	65.0886	42.2535	0.765	11.1473	8.1536	46.7845	22.2061	0.0034	0.0703	6.0517	13.8511	10.7095	10.9032	203.16	18.0041	45.1615	134.47	26.3702	0.364	16.1749	0.1984	46.036	30.0315	30.768	52.1145	66.6377	43.4511	166.468	120.419	103.267	7.2988	92.8024	7.5159	6.5395	40.0948	39.2033	24.457	13.2986	91.145	47.6252
TCGA-E2-A1LA	16.7808	10.6128	32.3666	2.0998	51.6765	7.0151	6.2749	5.5339	18.854	68.5371	62.2858	1.1796	12.8425	42.5875	194.695	12.9564	0	0.2606	6.029	18.0341	25.2772	16.8713	177.382	57.2115	60.5356	113.216	20.5701	0.8389	24.6007	0.1295	42.9889	25.453	76.4217	51.1419	97.3666	60.3333	297.297	176.21	88.8815	9.1027	161.265	8.9745	5.7836	62.0282	48.242	40.0685	15.6615	87.4533	81.0245
TCGA-E2-A2P5	8.4283	5.5023	47.9511	2.1963	77.8181	9.2595	4.7524	5.5067	14.7341	88.1808	83.3558	1.3263	13.9964	44.4348	175.455	21.3755	0	0.0131	6.8751	20.6502	29.526	11.6314	333.132	16.5822	75.5783	135.797	17.5329	1.259	15.7843	0.068	33.2787	24.988	46.3635	23.2675	120.277	31.2289	250.75	148.764	132.256	10.1873	101.25	5.1443	6.2597	25.5526	58.278	35.0172	26.2569	139.923	57.9331
TCGA-E2-A2P6	8.033	7.3685	33.7924	1.2148	63.599	7.0531	7.0156	2.721	12.5571	78.5446	50.2478	1.1907	10.1096	42.1034	167.829	21.339	0	7.0401	9.7092	23.5564	77.9621	118.06	160.042	38.9607	81.6175	94.271	13.149	1.228	9.1043	0.4525	36.3738	18.8618	52.1564	39.7873	84.9675	54.0693	247.68	171.267	119.729	9.457	98.7403	6.4402	6.2538	46.7962	43.7528	32.1914	35.0491	106.141	84.1486
TCGA-E2-A3DX	11.6367	3.5636	18.1155	2.9372	32.834	4.3001	7.8697	5.7958	9.2003	34.106	33.0657	0.6033	7.219	17.493	92.0672	9.9378	0.0202	1.6675	5.8158	8.7041	9.8637	16.4705	165.566	15.1138	32.0138	67.1134	14.2203	0.6543	12.7045	0.0237	32.2758	20.9913	28.9033	23.2215	33.3916	23.3062	105.111	62.1768	61.844	4.5877	45.8678	4.2933	4.3376	26.3664	30.7742	14.8315	10.9858	54.1434	40.0682
TCGA-E2-A56Z	6.119	14.5168	65.8718	1.4215	65.8753	6.2971	6.1002	8.3991	23.6159	71.3615	133.925	0.5908	11.6939	38.4327	235.268	14.7091	0	0.0107	3.5786	22.5796	29.5605	20.9907	246.966	43.9436	85.8441	152.852	15.2687	1.4869	24.7029	0.3916	27.4671	39.7442	86.9985	41.3895	134.589	40.3858	465.44	152.558	176.839	6.0681	142.269	13.4967	6.5395	41.1738	84.5039	34.0015	46.5695	105.038	105.56
TCGA-E2-A570	4.1848	10.4275	47.0326	2.2379	55.1293	6.9523	5.4881	5.918	12.6637	75.2836	69.8508	0.7536	19.1723	34.9183	134.166	24.5855	0	0.0831	6.0276	18.0502	22.7499	15.0366	166.125	18.2708	55.3444	105.445	21.7627	1.0139	20.0518	0.0092	48.1027	30.2965	46.9502	45.322	76.8625	52.5451	317.516	116.122	89.546	6.1934	101.326	12.2626	8.141	37.1211	43.4022	42.7341	24.6637	78.4069	62.1183
TCGA-E2-A572	2.1615	21.9476	95.7925	1.7189	158.898	9.4425	4.3274	7.8529	21.3085	70.1737	202.319	2.8944	47.4518	202.282	895.381	20.4498	0.0172	0.1733	13.8104	42.0615	194.622	66.8592	462.932	84.8429	87.1682	184.669	12.5063	3.4145	24.8066	0.2522	48.6358	62.7208	181.803	56.8532	149.16	191.26	697.183	425.75	255.841	20.5244	184.96	6.8616	12.7529	85.3787	262.173	74.1581	62.1033	187.222	256.609
TCGA-E2-A576	14.1086	16.5838	81.083	1.5025	77.0665	9.137	4.8939	8.5419	36.9359	30.8397	87.3315	1.5637	31.1674	110.001	621.731	28.823	0.0274	0.4674	6.9844	22.6101	49.6445	17.3674	266.201	57.4813	104.649	148.431	7.3966	2.068	30.9904	0.2258	27.3666	24.8619	76.8553	56.2763	141.758	129.374	411.473	298.191	172.281	18.81	139.173	5.813	11.0756	73.9425	93.6174	47.8717	47.4077	160.776	179.338
TCGA-E2-A9RU	19.5901	5.338	86.1608	1.9574	84.844	5.1775	5.2786	4.5355	15.8249	81.1545	35.5801	3.3591	38.6263	35.8363	439.281	14.7273	0	0.0141	10.6487	23.6768	50.36	11.4265	390.475	38.8106	70.7861	120.359	17.4523	0.5808	29.2304	0.0438	52.6458	49.162	93.4479	74.2337	86.9043	135.638	269.106	470.488	168.379	7.6435	145.742	7.4787	8.6372	47.5223	101.931	41.9874	32.8898	125.504	233.028
TCGA-E9-A1N4	17.2172	2.5969	34.1902	3.9249	72.2853	9.418	13.6483	3.696	45.6656	44.6757	73.5124	0.7903	12.4854	15.7781	63.3713	34.4937	0.0061	0.166	2.4094	12.3368	17.2015	128.552	467.544	18.534	42.85	256.676	130.5	0.603	15.9316	0.0355	62.663	50.2549	85.2432	41.8149	56.9197	39.3855	192.428	76.899	116.923	6.8088	126.092	7.1468	4.6218	115.969	41.7634	34.7313	11.8648	63.1753	53.8312
TCGA-E9-A1N5	47.357	5.3969	45.9461	1.8685	43.5004	8.3986	7.6486	5.9014	13.2614	39.6971	40.8057	0.7816	7.743	18.311	94.2879	12.5784	0.0066	0.0062	4.8672	11.1066	27.5019	28.2211	198.284	15.7897	32.6268	90.8004	23.612	0.6401	18.9564	0.1449	38.8471	28.5398	37.0575	34.7499	50.6462	42.05	104.949	76.7497	67.0189	5.0428	57.7478	4.94	6.289	33.3728	25.4984	19.39	13.8213	61.5298	34.446
TCGA-E9-A1N6	7.634	2.7088	40.1055	2.3121	60.0114	5.2981	7.9935	4.6216	16.9258	86.8682	49.3157	0.8544	7.5085	17.0831	73.0138	11.514	0	0.0054	7.585	10.7158	15.2594	21.9187	358.934	17.4574	37.5236	138.49	19.3807	0.6419	13.7566	0.0584	30.7921	27.715	39.6209	32.8268	76.2535	36.7521	146.466	94.3241	90.0224	3.7533	68.8256	3.3934	4.4922	38.4765	47.1291	26.7346	16.1741	49.7846	51.8397
TCGA-E9-A1NA	43.1774	20.0903	43.1644	1.7078	36.8508	5.2774	6.4107	3.2537	10.3327	54.1979	45.0499	0.5632	8.9036	19.8267	235.588	17.5676	0	0.4579	5.0133	20.2168	15.7625	14.8514	282.473	19.0657	28.1277	120.768	20.6228	0.6381	25.7047	1.0188	41.3169	29.596	28.681	61.2238	37.1895	36.3385	174.147	81.0105	115.217	5.7331	94.8494	2.8832	2.735	31.1938	64.3669	28.2278	16.8757	83.4976	64.2306
TCGA-E9-A1NE	26.1469	4.8243	29.3487	1.9805	22.4551	6.0022	9.6753	6.862	13.9785	52.7688	60.8539	0.7158	5.7599	13.2085	68.8328	11.9338	0.0175	0.3605	2.4299	12.8738	11.1121	12.7755	209.334	18.4367	31.8056	125.88	32.3702	0.3988	15.8072	0.1951	45.8765	30.2478	36.6516	45.4744	59.0179	59.5358	134.447	67.4183	53.2887	4.4868	65.8865	5.8784	2.5441	39.8497	27.2102	22.9723	11.8532	45.3052	39.1487
TCGA-E9-A1NF	11.5327	3.6879	42.3254	1.7043	33.14	5.7738	7.7286	4.33	9.8684	103.989	47.4642	0.6129	10.4597	23.1135	140.342	15.399	0.0123	0.479	5.923	13.7739	15.1516	11.689	211.476	27.3623	50.3069	101.024	19.182	0.4685	16.3567	0.1451	37.8594	28.1512	31.302	56.769	62.018	47.176	236.476	89.5432	108.88	5.3091	75.0463	3.9697	2.1825	35.0938	57.1844	38.8277	23.075	79.8352	46.3599
TCGA-E9-A1NG	8.4321	2.8302	35.1769	2.7208	41.9886	6.9541	7.9764	5.3229	11.6518	56.0047	36.866	0.5172	7.2973	10.5269	46.8098	17.4655	0	0.5027	4.8568	11.5404	10.924	10.5417	197.215	14.502	38.6004	107.74	23.4354	0.2984	15.9759	0.026	40.7885	24.5254	25.8025	29.8601	41.8577	42.817	124.748	80.0677	79.0291	3.7123	51.6375	4.7937	4.522	28.3276	25.9685	20.6467	10.5297	49.9764	42.2708
TCGA-E9-A1NH	6.1794	3.0583	31.6513	1.7066	42.6454	5.8553	7.2992	4.995	9.2281	57.7575	41.0751	0.5122	6.0529	14.4399	89.056	20.3842	0	0.0264	6.4397	9.0778	10.8423	10.1779	141.593	11.736	35.9365	126.154	23.4953	0.7133	13.7422	0.0164	35.9369	19.329	30.5702	42.7098	52.6453	40.7084	170.378	112.687	105.657	7.1802	62.2115	7.2361	4.8941	33.6814	28.3577	23.4599	15.9843	59.3849	46.8165
TCGA-E9-A1NI	14.9083	13.1357	64.2577	2.7814	69.3227	9.4777	6.7247	6.6397	17.8611	95.0822	64.7485	1.182	12.9049	20.295	118.914	24.2016	0	0.4976	5.1878	19.0108	22.2711	14.225	281.405	68.4708	98.3491	128.883	20.5402	0.6566	19.926	0.1583	35.0082	31.7581	60.9628	46.4523	53.9411	88.25	320.375	126.861	150.865	6.9306	98.7401	7.6221	5.8356	33.5994	46.1346	39.471	31.4521	107.06	76.9124
TCGA-E9-A1R2	22.9538	9.0125	36.7068	3.7713	29.9705	5.473	9.3175	15.8236	22.8566	54.2584	103.3	0.5256	11.9981	14.1901	119.436	8.5263	0.0061	0.213	2.8261	19.1849	15.0041	8.8088	254.067	36.2828	32.9369	101.71	23.0907	0.4809	18.8182	0.8046	48.7162	32.4504	58.5015	43.0293	72.5055	64.6742	159.053	56.8566	115.385	3.5779	88.6549	5.887	6.058	40.9855	29.4695	27.4895	21.8765	70.7246	63.4543
TCGA-E9-A227	28.1406	9.1638	31.2933	2.1208	49.4853	8.7486	7.3729	5.932	13.1922	65.3188	73.6518	0.643	18.2291	17.8997	89.3753	21.9241	0	0.0434	9.7289	25.014	14.8538	12.0471	246.805	25.6551	80.7318	146.494	22.0179	0.3459	20.1715	0.0786	48.6683	35.6578	63.1561	65.277	73.6404	66.3503	267.704	138.033	139.269	7.8212	67.5051	6.1439	5.6492	47.4998	41.615	35.7934	21.5555	88.6149	49.7624
TCGA-E9-A22A	7.9796	5.7772	46.7582	1.8036	65.4959	7.4448	9.9173	4.295	28.9429	86.4902	51.6224	0.6211	11.1363	23.9923	111.315	13.892	0	9.6068	5.9837	18.2958	15.2313	7.2727	279.142	44.4103	44.4388	111.579	21.6187	0.5358	21.3693	0.5029	32.9247	28.3691	54.6651	56.2337	62.0032	55.7967	191.563	125.81	68.0302	7.0348	103.936	4.9981	5.7626	39.179	56.7266	29.4974	10.7547	65.3658	69.6044
TCGA-E9-A22B	9.9288	4.8469	50.2111	1.9424	57.5318	8.4695	10.2377	9.4856	25.5312	71.6495	129.841	0.5249	11.8965	10.5349	69.088	14.9174	0.0034	0.1548	3.1877	18.3893	13.1576	3.9507	307.251	46.0633	105.328	130.751	23.1428	0.3388	25.811	0.1602	72.3807	42.1241	49.7676	56.2657	57.3667	57.0897	264.651	180.74	137.076	4.1747	94.3263	7.6699	6.4731	83.6957	73.4301	39.8696	20.3765	78.0544	80.0554
TCGA-E9-A22D	17.828	4.0147	52.0741	2.3614	60.775	7.8816	7.183	5.3668	13.9322	52.6216	68.728	0.8992	16.7763	16.8129	100.855	29.6135	0	0.9432	3.7742	15.5769	12.5386	12.0882	419.619	40.03	79.9209	178.429	15.7965	0.6329	23.7333	0.0432	49.6174	45.952	58.9332	65.7659	84.099	130.442	353.536	173.705	135.411	7.4476	108.567	5.6421	6.5243	48.5972	51.6469	45.3032	29.1049	85.3565	62.8206
TCGA-E9-A22E	10.2223	2.4447	34.9755	1.885	29.3542	4.008	5.0989	3.5733	10.9186	70.0543	51.2872	0.672	12.6275	13.4346	83.2443	14.903	0	1.1362	3.4279	15.7777	10.8597	6.5637	168.695	24.7369	78.1428	167.891	16.8792	0.3132	24.6207	0.2378	30.5567	23.9605	46.6143	42.7033	76.0736	79.265	296.981	172.443	114.629	6.9834	80.7485	6.135	3.9758	38.6118	57.7965	45.8817	22.8898	63.1713	90.6363
TCGA-E9-A22H	7.9407	2.6321	46.4139	3.5207	45.4391	11.9088	12.8975	7.6893	15.9177	88.4501	59.1513	0.7397	13.4736	5.7772	48.281	23.9838	0	0.5648	4.5381	14.4279	12.5233	13.8344	322.711	19.7064	69.0414	121.44	35.4387	0.2985	17.5287	0.2144	51.5168	42.4148	44.7124	68.6907	65.3491	46.734	166.974	101.373	107.748	5.9528	65.7413	7.583	7.8305	31.0413	20.2768	31.5035	15.0833	71.8023	42.3617
TCGA-E9-A295	27.1441	6.5446	51.2369	2.1358	45.433	6.8404	6.1878	8.5411	20.7874	42.9595	104.242	0.8796	12.3852	21.1034	159.974	25.9036	0.0121	0.7489	4.5593	16.1121	38.7155	6.4292	263.198	43.5101	68.966	136.922	13.5769	0.5376	18.7863	0.1598	34.6449	19.5498	52.1704	42.8656	94.0167	60.6305	249.496	177.701	124.533	5.3951	87.6885	6.973	6.953	46.0673	29.418	28.2618	27.2245	127.514	65.8143
TCGA-E9-A3Q9	10.468	5.0547	29.7119	1.3235	39.4233	6.7792	7.8536	8.1145	10.158	42.0043	82.2313	0.5541	7.5486	20.924	100.887	12.6321	0.0088	0.0375	7.0754	15.1443	18.1751	16.7619	172.264	12.817	52.236	77.4689	17.8731	0.5823	20.4015	0.0582	31.4089	24.6796	42.5473	39.4052	46.7045	37.3504	187.926	87.4145	97.0362	4.7382	55.3147	7.0782	4.1542	34.1929	47.6409	21.6383	18.1516	78.9433	36.1018
TCGA-E9-A3X8	4.705	11.1332	77.3119	1.8401	91.3444	5.9207	2.355	6.9806	11.5673	62.3584	35.4346	2.4416	40.7076	152.756	570.619	13.0577	0.0104	0.0687	7.5571	23.8444	62.5444	25.9946	156.401	37.4997	74.0662	140.457	7.2938	1.7026	12.9283	0.0152	31.6348	25.5089	50.0575	45.9585	100.277	170.952	451.826	488.289	253.306	22.028	126.37	4.8148	6.8326	32.8793	129.242	44.2351	49.1198	101.893	146.179
TCGA-E9-A54X	8.6041	5.3215	59.6092	1.4194	58.7465	11.4163	5.9133	8.1908	18.1372	66.3586	81.0901	0.4407	15.5382	34.3993	165.661	24.1695	0	0.0131	5.6478	24.4864	24.9462	9.3664	238.298	18.8826	71.4246	177.32	26.4424	0.8333	27.6102	0.0915	53.0525	30.1393	94.1146	53.5113	76.1997	39.0755	194.286	115.943	181.982	8.3806	128.292	14.2456	6.2456	26.6001	64.6205	26.8251	42.0583	78.0902	73.6136
TCGA-E9-A54Y	13.6884	12.5205	41.796	1.4144	100.85	5.955	3.0281	6.3889	23.2786	132.829	56.2252	1.3197	20.1415	197.712	616.519	14.962	0	0.3597	6.7385	32.2176	73.3527	28.1806	114.527	214.857	113.339	127.104	7.3383	1.4435	16.236	0.0095	18.1662	16.5222	59.5146	28.375	161.227	100.465	487.268	545.934	175.293	24.7222	174.569	5.8499	2.9239	31.2663	121.401	60.192	84.3085	209.044	252.876
TCGA-E9-A5FK	17.887	4.9659	53.3802	1.9849	60.0464	5.5819	3.5406	6.9749	12.9079	71.9041	55.2013	1.3354	23.709	73.6604	305.5	16.0186	0.006	1.3539	6.6332	12.7814	26.198	14.3378	213.048	22.0014	70.5853	195.088	8.5668	1.4852	21.2282	0.0528	35.8401	34.1086	53.144	43.9189	74.8233	76.6483	282.179	248.504	168.282	8.1118	127.052	5.7207	4.861	41.6924	83.5242	42.029	38.4511	118.595	117.404
TCGA-E9-A6HE	11.8387	11.2357	91.87	1.1366	104.554	6.9566	4.4318	7.2668	13.3617	43.3496	54.0771	1.4941	28.1819	70.5419	324.905	20.7306	0.014	0.084	14.35	27.7372	47.7063	28.5623	261.525	37.392	92.3372	147.403	12.136	2.0133	27.1464	0	48.5578	33.6618	77.9987	64.804	104.107	109.388	376.795	208.804	178.793	15.1756	127.486	5.7767	11.3561	36.5606	77.2043	38.2219	38.8676	117.301	150.018
TCGA-EW-A1IW	13.4244	3.054	30.7104	1.8248	44.0912	8.498	10.1672	6.1969	13.4281	57.9129	45.3527	0.7932	14.3297	14.6866	101.486	16.8999	0	2.1533	7.028	14.8959	15.0224	5.8963	257.257	35.3042	77.235	93.8514	31.8576	0.7286	22.0127	0.3762	33.3536	19.4992	20.3344	59.6737	76.9133	60.3401	185.528	112.834	98.4705	8.6732	81.6513	6.4528	5.4421	41.6782	32.7901	25.6623	22.9336	67.0827	58.7827
TCGA-EW-A1IY	12.1095	1.1836	35.4739	2.7868	19.8194	9.6345	13.4335	5.4283	11.8985	75.5405	32.2053	0.7212	11.6607	3.7761	15.4142	23.9471	0.0035	0.0695	4.493	17.192	4.5823	8.373	218.38	17.4261	46.8133	177.722	32.6548	0.1831	20.9659	0.0308	52.2419	35.0204	22.9775	44.012	41.2146	48.9407	115.258	83.4258	146.809	4.172	97.2574	11.0445	6.2452	31.6984	11.5753	36.4103	11.069	70.7391	26.585
TCGA-EW-A1J1	27.0193	3.2389	32.4515	1.515	23.0448	6.3939	8.4706	7.6683	17.8478	52.4784	94.9621	0.4443	9.7629	10.2568	81.6362	19.8823	0	0.222	4.9733	5.7693	12.4631	10.9481	319.005	19.2482	48.4483	114.922	26.1212	0.3574	15.5137	0.1749	46.005	26.5198	100.748	24.6176	73.1214	42.9388	137.533	100.99	87.2616	2.6986	58.1417	5.8142	3.7964	32.314	23.5857	24.1735	15.3159	72.1892	32.9555
TCGA-EW-A1J2	21.1088	3.0442	19.7864	2.1989	34.8429	7.5135	9.2042	7.2657	11.556	36.8584	38.9227	0.6128	8.0587	10.5485	67.6667	14.0834	0.0161	0.1586	4.1116	11.4318	7.1724	12.3229	173.866	14.3167	23.024	102.186	22.3964	0.4724	16.8495	0.0237	39.2595	24.6812	29.8333	33.6231	40.4429	31.2377	132.869	61.1388	74.7443	5.8685	52.1474	5.8426	5.3333	27.911	26.6567	18.0095	10.0784	56.047	34.9794
TCGA-EW-A1J3	59.322	1.1124	33.3513	1.7028	24.4467	8.4701	7.2237	3.4802	11.0191	69.0293	56.0553	0.7946	11.2381	5.3469	30.9892	17.3601	0	1.1981	5.113	15.2554	15.692	14.6377	154.811	22.4851	58.6089	136.274	23.1239	0.3094	18.9956	0.0336	43.7894	31.3341	38.1921	47.0191	47.517	84.243	171.698	119.333	129.257	5.4043	71.5029	9.7856	3.9192	36.1245	20.0464	32.5154	19.3454	89.0364	40.4735
TCGA-EW-A1J5	27.1968	8.6257	19.5272	1.6635	38.7072	9.1097	9.8747	10.2848	9.9498	48.0049	44.7012	0.5705	6.534	9.5085	71.0876	12.7725	0.0067	0.0351	4.5761	11.995	17.6783	18.8749	181.515	17.3073	23.9917	93.4355	23.9711	0.5648	17.4001	0.9117	37.4665	27.7692	30.6629	36.4437	46.3048	40.6579	124.752	80.5738	72.9571	4.1752	65.2464	6.4209	7.2655	34.6811	19.0211	19.2198	15.2668	66.9822	31.5872
TCGA-EW-A1J6	11.4316	1.3733	49.428	1.5795	18.7951	4.4977	3.753	2.9748	17.7594	133.794	56.4273	1.4187	20.4067	19.0959	132.767	13.2417	0.009	0.072	3.613	29.4643	21.8285	14.2395	193.419	105.873	69.197	171.319	17.3149	0.3443	17.7424	0.4603	31.5463	28.9106	44.388	48.8441	68.557	90.7112	633.514	270.09	203.044	6.4074	368.073	11.2739	3.1973	29.3678	47.2421	67.2796	53.118	120.122	86.1193
TCGA-EW-A1OX	66.5332	43.6067	34.6402	2.8363	48.717	10.7846	14.1105	10.4349	17.1167	52.9278	84.7714	0.493	8.294	22.7562	69.7979	19.8513	0	0	8.6549	12.1807	20.5893	6.4002	313.697	21.9387	65.0763	95.3554	33.8631	0.6527	18.1917	0.0082	43.218	28.4546	79.6641	28.2344	56.2987	38.8083	142.819	88.7809	100.355	5.0451	64.7863	6.6992	6.9141	64.1475	36.2172	19.9632	19.0262	82.0211	66.9195
TCGA-EW-A1OY	14.3036	8.1139	50.3369	1.5283	76.8904	7.3669	7.9876	6.6558	30.6735	67.7718	81.7302	0.3908	11.6981	20.9285	166.145	15.7885	0.0063	0.6991	5.4971	22.2973	16.0455	8.7251	318.29	26.7043	69.4289	110.626	23.7857	0.704	21.8732	0.0557	67.686	33.6139	103.579	38.2979	59.2476	44.8241	269.493	100.894	129.598	5.6851	89.2908	5.7742	6.1598	41.2339	57.7137	36.6836	22.5533	93.4973	82.2305
TCGA-EW-A1OZ	16.0104	7.8097	39.4519	1.1151	68.1716	6.7156	7.9594	4.1341	15.7114	61.6781	54.1754	0.7818	15.0481	21.3911	123.144	13.2872	0	0.0113	5.1019	10.0698	15.274	9.6668	280.556	25.566	50.6001	109.311	22.5292	1.0353	16.8268	0.0058	43.3801	20.1682	24.9968	41.0544	64.4348	59.693	158.401	109.876	124.192	6.3772	77.4869	3.1731	6.6993	39.3393	45.0675	23.5435	15.5004	91.316	48.4999
TCGA-EW-A1P3	10.244	11.4854	36.9664	1.1719	57.3741	6.7128	6.2514	7.9785	11.7149	91.3622	64.6656	0.6163	17.1792	31.3078	136.411	24.4415	0	0.2312	6.7127	23.8447	28.4534	17.5527	174.927	35.1621	65.2089	135.825	18.4472	1.1365	17.4189	0.0798	38.1172	27.1526	65.322	51.6698	47.8886	44.7367	269.836	172.151	146.362	7.1994	137.337	10.3315	5.6766	24.2224	42.3158	31.4788	31.0974	102.36	100.92
TCGA-EW-A1P5	7.3326	9.1115	52.4368	2.5525	71.336	4.9979	6.5169	11.1403	14.6125	68.6107	72.4373	0.6866	10.4976	24.9332	137.451	15.3404	0.0051	0.1292	3.6944	16.0337	22.9414	30.0944	368.862	20.5854	45.3231	208.282	20.61	0.86	15.3445	0.3566	34.0855	38.9096	59.1921	55.931	72.395	43.7718	207.102	105.86	143.045	4.8565	84.8783	6.0709	5.0603	37.3772	30.0877	36.3567	37.4535	81.3184	69.1896
TCGA-EW-A1P6	25.6926	7.4962	60.331	3.6079	62.5202	7.6442	8.6615	8.3487	47.7881	51.9015	61.1999	1.2251	7.6846	17.4031	85.8526	20.2899	0.0069	0.1888	9.6838	12.7947	14.0722	5.2462	211.71	17.1012	44.6666	97.7852	20.7002	0.6769	19.6222	0.0708	47.8892	29.3859	62.8723	38.8465	55.3921	44.3272	128.994	83.3183	68.5635	6.4693	52.6324	5.8113	7.9054	22.0531	21.2427	16.9853	13.0945	73.307	48.3733
TCGA-EW-A1PA	22.7768	4.5666	34.83	1.8061	51.5614	4.6751	9.1957	5.3827	11.6849	50.2561	89.2729	0.7581	12.7305	17.465	106.481	18.0017	0.0061	0.1147	5.4897	14.2565	17.1855	15.848	252.263	20.7337	47.6522	71.7515	30.1328	0.5931	22.7069	1.1575	50.566	31.493	83.3255	44.7366	50.5896	96.378	154.244	85.5567	38.3239	6.219	122.056	12.4057	5.9562	29.2229	50.6	20.5364	9.9147	32.4914	52.045
TCGA-EW-A1PC	24.3278	20.7477	28.7412	2.9013	62.0315	6.5626	6.7531	8.1794	17.9435	174.762	53.6216	1.2623	11.4712	11.6594	224.85	21.327	0	0.175	10.9426	9.6144	15.1389	7.3362	249.826	24.5928	56.3398	97.3103	42.4268	0.5759	23.5048	0.0797	44.1648	37.887	32.4211	57.4903	89.3914	60.249	357.598	125.451	138.274	3.8727	76.3857	4.4171	5.1397	41.0773	50.4317	48.2789	25.456	63.5614	50.5172
TCGA-EW-A1PD	25.4249	9.8987	27.1513	2.0469	28.1502	5.2839	9.2465	7.8429	7.9352	44.884	106.186	1.1785	9.7111	21.4682	133.306	14.5926	0.0087	0.7909	3.5312	10.957	10.3217	10.069	207.615	19.983	53.4854	57.9349	21.5448	0.6243	14.1851	0.0256	36.6141	17.2738	71.7996	31.917	51.579	34.2216	203.703	102.404	82.0706	7.0276	63.3622	4.6695	5.1706	37.2098	40.9409	17.6795	12.5744	42.7069	42.6095
TCGA-EW-A1PE	9.7861	5.6425	21.2607	1.9305	41.9774	8.4096	7.1213	6.3827	11.7552	66.1325	52.4819	0.7342	8.6613	15.2883	82.998	15.5872	0.008	1.1694	6.8123	7.9489	11.7836	23.026	218.922	15.7625	43.1918	94.4495	28.5784	0.6069	10.3721	0.0884	24.3042	28.2019	31.5949	33.6417	51.295	28.951	135.485	69.6513	80.0038	4.7551	61.0674	5.0375	3.5125	39.9526	20.1372	21.1386	10.3249	48.9169	37.5818
TCGA-EW-A1PF	11.4295	4.363	31.5371	1.6892	46.7855	5.9017	9.5302	6.0807	17.4887	66.8617	161.714	0.6404	9.5558	17.6357	83.6444	9.4188	0.0087	9.2804	5.8549	12.715	9.0165	9.6045	291.294	19.3379	46.0541	106.843	29.7644	0.6709	17.895	0.7917	44.4732	22.3784	66.4829	38.0073	55.216	43.0953	143.551	91.8953	70.6962	4.6578	76.0621	4.8373	4.6547	25.7836	43.1005	23.2915	14.3572	53.9291	54.528
TCGA-EW-A1PG	12.0021	2.414	32.6806	2.5839	35.3432	6.2033	8.7078	6.9589	11.6351	43.5549	26.1597	0.434	7.2686	9.4776	44.5314	18.8175	0.0138	0.5496	3.0457	11.4359	9.0016	3.9716	251.233	25.1676	35.8531	103.43	23.0784	0.3076	15.1104	0.0305	58.1752	27.1204	30.9295	32.1142	41.3106	34.1817	113.949	72.8824	76.9008	6.275	45.1101	5.9391	4.7261	34.6299	27.8438	22.8782	10.3604	56.4018	37.2487
TCGA-EW-A2FS	11.2887	11.4705	48.7795	2.1489	30.0872	4.333	7.5986	5.0211	15.9355	121.307	76.3355	1.3446	16.1006	30.2488	121.507	14.6469	0.0131	2.9074	3.4747	32.922	23.1144	23.5762	177.157	80.0935	135.796	174.462	16.3155	0.6872	17.7809	0.0707	38.9008	30.4706	96.7004	71.7319	83.233	54.7191	473.209	194.555	168.128	9.6629	159.951	12.8927	4.3311	49.8977	83.4068	55.1867	30.4751	118.978	148.905
TCGA-EW-A3E8	9.8829	11.3333	39.0839	1.8486	37.3461	7.3019	6.2395	8.0295	15.4882	70.0603	75.926	0.7491	12.8582	35.6942	190.387	17.482	0.0157	0.0111	8.8151	19.4409	23.095	31.2648	225.716	17.5571	35.1019	144.568	16.3464	1.4903	17.4898	0.0461	47.2718	33.1659	54.4451	37.2168	59.546	47.1931	202.568	111.71	116.341	7.8711	86.1476	6.7892	7.4427	46.9191	52.148	24.6453	24.4013	87.2136	66.1936
TCGA-EW-A423	81.5074	8.4735	45.6681	2.4983	50.1499	6.3075	3.3807	7.7079	11.9405	110.904	77.2982	1.3294	19.4158	50.9917	284.862	9.5366	0.0123	1.8526	12.3434	30.1089	51.3777	68.204	126.153	28.7079	100.041	149.035	11.2096	1.2583	11.3894	0.2768	52.2641	21.3271	96.9757	28.9258	72.7599	57.126	445.559	294.39	204.082	9.0051	184.983	8.7374	4.465	26.7745	65.762	39.9979	58.9019	120.039	112.289
TCGA-EW-A424	13.3104	6.5056	43.9331	3.1328	57.4488	9.8697	7.5337	5.0494	15.54	64.4269	56.5981	0.8179	13.1534	41.2296	184.221	11.0796	0.0125	0.1146	5.4418	23.7543	28.1234	20.7773	211.297	27.5125	60.1548	117.648	13.6691	1.3374	21.1944	0.3558	48.9372	18.2284	35.8263	52.1542	68.659	55.2646	220.289	135.667	138.009	11.8559	83.0277	6.6903	12.1895	29.6577	47.8549	26.3064	26.1534	100.611	85.0607
TCGA-EW-A6S9	23.3227	4.3852	39.9813	1.6867	49.8942	5.7664	6.5746	6.0594	11.1524	41.6047	47.3932	0.8224	11.969	16.9406	82.1359	14.3843	0	0.1148	3.9712	14.9444	18.6661	15.6735	331.563	17.9586	30.8471	131.428	23.4871	0.7886	17.5667	0.0411	51.7326	26.5295	46.2528	34.2421	64.5039	41.802	206.981	202.337	57.7901	4.3187	73.0281	5.7467	4.8698	26.439	37.8806	30.6958	25.6871	55.0201	53.8401
TCGA-EW-A6SA	24.9537	33.5266	78.1781	1.6549	90.2924	5.687	12.4811	0.357	44.9094	74.9684	103.304	0.8454	11.0982	26.2946	107.012	13.7942	0.0042	0	8.9968	13.9114	24.0582	12.7295	383.76	35.3415	111.676	137.167	17.3911	1.0244	22.667	0.2386	55.8213	38.3264	110.59	36.9653	61.2235	57.0521	346.015	88.5425	142.981	12.2052	57.7095	7.5529	7.9621	45.0607	50.1123	41.7847	30.1202	70.1607	97.207
TCGA-EW-A6SC	12.0576	5.3558	39.0162	1.7774	44.0525	4.9485	8.1105	4.4134	14.7885	51.0552	53.9947	0.4639	9.0196	19.0243	116.751	11.3342	0.0054	0.046	5.1128	13.4461	8.91	12.5483	260.467	20.61	60.0313	97.5282	19.6622	0.6414	16.5411	0.1666	45.6168	35.3613	50.152	39.778	51.7749	36.4815	174.785	76.6789	108.691	4.9289	67.7605	7.7116	6.28	28.5196	30.694	27.0763	14.249	60.5224	53.0443
TCGA-GI-A2C8	25.4213	1.864	41.069	2.8204	36.1656	5.2711	10.7657	8.1739	7.9882	48.4599	77.2216	0.7348	9.3691	13.3469	70.537	18.7695	0.0038	0.1262	3.11	8.4658	10.8461	17.4927	175.48	10.2202	45.7078	152.362	30.5985	0.7501	10.6047	0.0728	43.2354	21.9537	42.2684	35.0733	58.759	34.9371	203.512	85.4892	69.4181	5.833	64.7111	8.0318	5.931	79.5892	31.0251	19.1823	15.0968	36.9583	47.1401
TCGA-GM-A2D9	24.6897	3.1963	32.1141	2.4862	61.2794	5.8692	6.4165	4.0095	9.4075	167.245	44.1858	1.0337	10.5761	27.9736	200.366	18.2332	0	0	9.0933	29.774	17.1355	13.6897	227.345	52.8389	99.5582	111.755	13.2457	1.1287	15.4078	0.0894	46.6829	33.5393	59.5172	48.096	101.463	56.607	339.012	216.019	193.691	9.7974	79.1336	5.3427	6.1087	40.908	62.1527	45.7794	32.6673	209.086	107.253
TCGA-GM-A2DA	14.6082	2.5924	22.0799	1.3279	32.0455	5.0403	5.022	3.0133	7.5403	112.079	28.9117	1.2282	9.6529	20.8221	125.176	11.5122	0	0.9789	5.6138	11.3861	15.2328	23.0172	108.29	24.3204	43.175	115.86	12.1432	0.4091	13.8207	0.1351	32.4908	31.4605	42.3764	34.9349	54.8975	39.9557	220.761	158.845	113.448	4.051	101.013	9.1389	4.4464	23.0057	44.6132	36.4329	22.3059	89.0098	67.8362
TCGA-GM-A2DC	17.8887	7.628	47.1624	1.2219	67.2548	5.2117	7.9592	9.6389	41.7243	64.5097	131.405	1.2579	13.9873	20.5236	104.731	12.9347	0.007	0.4655	2.3623	24.5586	23.4116	22.0409	156.699	61.6107	59.4177	249.781	20.3227	0.6731	17.943	1.4973	44.2937	32.7481	111.507	49.3729	100.459	64.5296	264.225	214.758	119.565	6.1345	124.532	9.3389	6.1031	90.8811	42.0042	31.7595	57.0843	110.841	82.5286
TCGA-GM-A2DK	19.0215	4.4804	38.0827	1.9408	50.503	4.132	3.5162	5.1978	16.0937	75.8786	52.1083	0.7017	17.948	30.1394	183.095	10.5293	0.0107	0.2267	3.0443	23.9584	16.2866	15.3936	218.447	66.8706	84.8271	167.465	14.5612	0.7079	19.1522	0.2738	39.9039	32.8953	91.8118	34.0234	86.3237	114.552	330.205	206.249	133.765	8.3041	213.224	9.5398	2.4806	32.3431	93.0427	32.437	30.3519	89.5965	101.57
TCGA-GM-A2DL	35.7835	3.334	31.3423	1.3546	61.128	5.7605	7.419	3.3603	10.6132	59.5723	45.7354	0.8903	14.6643	26.9374	126.118	16.7624	0.0056	0	5.9585	20.7064	15.8453	13.9865	228.388	26.5427	52.5679	126.79	24.2825	0.7318	25.7397	0.0818	42.3803	36.1417	48.3807	51.5133	59.9942	59.6592	168.013	109.497	112.871	5.1368	100.728	5.7469	5.3953	27.2911	36.2441	25.546	17.505	49.9226	53.9989
TCGA-GM-A2DM	11.5887	4.4992	24.3347	2.1101	38.9227	9.1276	10.0523	8.2708	13.7625	19.4982	83.1633	0.4806	7.7647	25.9483	77.8992	13.7099	0	0.041	5.6767	13.3231	11.0188	13.1154	272.834	12.2476	38.4259	95.0513	32.5297	0.4036	18.8069	0.3611	38.9323	28.0566	39.0363	36.4062	50.3388	27.5755	126.243	70.7353	89.9559	5.6148	73.8701	6.3657	7.4309	46.2722	42.5029	16.9355	13.6905	77.1159	42.9285
TCGA-GM-A2DN	9.1597	7.2801	34.3518	1.6759	48.2098	6.982	7.5498	4.3216	9.2744	49.9622	39.3335	0.8091	9.3849	21.0301	95.0142	15.2899	0	0.5539	4.8698	15.0806	12.1258	19.7507	183.695	20.8582	44.493	104.408	21.7862	0.7247	19.8997	0	45.9321	27.3603	30.6887	44.8067	53.5643	38.0474	183.402	99.6549	116.542	6.0699	71.871	7.1689	4.9109	35.2917	39.0108	24.914	16.9129	89.094	50.0456
TCGA-GM-A2DO	15.0415	7.7448	31.1456	2.074	51.7584	8.4169	5.5239	3.8887	16.7178	96.6451	42.0124	1.0142	10.6837	29.4098	145.598	10.9503	0.1159	0.1948	8.1218	14.6943	53.9865	79.6898	117.522	36.6071	68.226	125.322	15.4024	0.6938	20.7699	0.3404	39.9794	27.4667	44.5783	40.4286	68.7121	61.5991	243.715	145.127	153.32	7.2854	107.629	8.0572	7.142	32.885	70.0776	32.9724	27.8028	101.358	75.4927
TCGA-GM-A3NY	16.18	4.8227	30.524	2.6165	27.0463	3.9301	5.6543	3.6285	9.1636	98.3491	29.3528	1.3189	16.7176	67.3653	216.116	18.4663	0.0123	0.0582	8.0669	39.65	29.4749	14.8664	119.51	34.7861	80.0345	115.775	9.4582	0.8268	19.26	0.2954	44.4129	28.7925	55.8217	56.9841	89.6786	43.0881	465.638	276.53	198.941	13.322	173.483	14.2998	3.9147	17.5963	64.9353	45.1562	48.3181	121.422	162.692
TCGA-GM-A3XG	9.9652	7.7778	41.1652	2.9952	73.4501	7.4677	6.5015	8.1132	16.7731	72.6279	45.7392	0.9538	15.8743	46.7634	215.625	15.4015	0.0637	0.9598	9.84	22.9794	26.4587	9.2667	292.524	28.2892	62.1631	134.589	14.5479	1.1832	20.1698	0.2072	52.4874	34.1182	44.6088	51.3093	75.9467	61.5725	247.999	149.99	163.197	9.6601	75.0313	7.2291	8.3356	45.864	96.8308	34.8846	25.7344	113.931	82.7474
TCGA-GM-A3XN	15.985	10.045	31.751	2.3348	45.0227	6.6272	5.6042	6.2273	10.8269	51.5778	42.1415	0.8767	13.2029	30.712	143.246	13.2468	0.0087	0.1601	5.9103	13.9064	18.9196	25.3161	197.777	12.5896	40.6396	131.467	13.8286	1.0987	18.8909	0.1211	39.7832	26.3126	42.5453	33.166	46.2283	44.5696	149.07	108.672	143.704	8.023	99.9958	6.6392	6.3105	27.4905	41.3815	20.9815	28.0171	88.549	54.0077
TCGA-GM-A4E0	15.9171	4.7612	20.0812	1.365	41.0588	7.0411	4.2089	5.3465	8.5608	46.1645	29.586	0.4821	8.3777	30.1638	124.67	10.8015	0	0.122	7.2252	13.7091	16.5258	30.3987	132.546	16.5539	34.9294	101.518	11.2806	0.868	16.0937	0.3409	33.213	18.2674	29.3096	23.0868	50.7175	37.4011	140.825	109.933	92.9881	6.5278	93.7797	5.3286	4.0031	26.6199	57.6672	20.5747	20.1566	81.6007	58.0635
TCGA-GM-A5PV	6.14	7.6647	44.0467	3.1137	73.8722	9.4648	7.1022	5.1131	19.4568	121.555	69.7496	0.6871	18.4863	40.5421	232.735	25.5794	0	0.9395	9.1258	29.2724	29.1537	10.5889	233.214	44.6313	88.3715	158.998	21.4485	1.3923	25.2615	0.0238	67.8632	39.8045	61.8918	55.7611	106.676	53.5991	326.067	182.873	178.877	9.0852	100.866	11.6033	7.364	55.4142	66.3557	41.2867	50.4438	127.694	117.041
TCGA-GM-A5PX	10.0844	4.5644	60.9532	2.8078	57.4518	7.7009	6.0415	4.7706	14.8077	69.5144	37.5328	0.5459	17.1587	31.5537	186.308	16.0504	0.0055	0.0207	11.6272	23.4025	20.6488	17.861	213.419	23.9624	70.8878	175.555	15.1863	0.9054	25.4171	0	63.5207	39.2677	44.2275	59.1326	84.5974	63.9512	247.717	150.236	167.5	10.2461	91.6432	9.3997	6.879	61.9108	61.9567	34.9135	33.1298	100.178	77.8302
TCGA-HN-A2OB	13.7866	4.1748	20.1962	3.0077	39.9536	5.4577	6.6585	6.1307	9.9553	37.1091	37.876	0.4858	7.194	26.2719	109.285	11.8395	0.0113	0.2835	4.9974	11.9749	13.117	10.777	171.577	11.2706	29.5938	87.1836	16.9011	0.8729	14.3362	0.324	34.5855	20.9146	31.8382	23.0865	44.2913	25.8368	107.801	72.991	71.8374	6.1224	49.6279	5.0139	5.042	28.0301	35.665	16.3305	14.4295	61.6913	43.6757
TCGA-JL-A3YW	8.2167	2.9865	37.398	2.0412	71.9583	3.5418	5.7639	5.8097	13.213	54.6628	46.5177	0.6194	10.0961	28.1413	161.192	17.0143	0.036	0.5409	6.5272	11.2181	16.5245	29.1393	253.018	22.2177	48.3832	139.538	26.5074	1.2491	21.1444	0.0235	35.1376	29.0321	65.1603	54.7953	55.6871	64.2765	247.379	149.825	67.7881	6.6211	92.8843	3.8495	4.5522	44.1201	72.9054	38.1675	19.9394	50.4008	79.7377
TCGA-JL-A3YX	15.9304	13.0464	71.9695	3.9777	61.035	8.1274	4.5284	8.7414	19.6322	75.1374	45.6594	1.4771	15.193	40.5184	164.373	16.1354	0.004	1.4585	3.7188	14.1357	27.4838	15.6207	303.531	28.4037	84.3356	100.674	11.6204	1.3195	22.5498	0.0878	44.7652	31.7873	52.3139	30.9372	75.3542	37.2978	207.221	142.04	134.389	11.6369	87.9927	4.7562	7.5404	28.2713	43.3132	25.685	26.92	94.1867	90.0568
TCGA-LD-A66U	10.4618	9.3863	65.8549	1.9254	75.9909	6.9109	4.0521	6.7587	13.04	39.2294	53.2963	1.3048	18.9354	62.4442	304.495	15.1062	0.0362	0.0257	7.4279	22.0412	33.4767	34.0403	300.948	22.856	53.6555	131.554	9.9977	1.8085	19.8317	0.3256	40.9403	33.0055	59.5854	46.6106	77.7104	79.3445	274.636	159.206	154.139	10.1751	81.9242	5.1774	6.9362	41.3525	67.296	30.4913	40.8549	176.775	96.2326
TCGA-LD-A7W5	18.7287	10.9703	21.7015	2.6418	40.9248	4.0621	7.0892	7.1692	20.1019	52.0134	67.8538	1.159	8.9084	23.0215	157.262	7.6115	0.0171	0.2427	8.3135	13.3932	15.0465	18.6284	257.395	12.7064	50.3357	81.8874	10.8832	0.7808	14.9155	0.2512	48.0313	30.2311	64.6506	41.9088	61.4097	38.9445	182.294	93.6236	88.1958	4.7457	62.7806	6.0247	5.2025	30.139	61.4182	23.0325	20.6862	74.0355	77.8292
TCGA-LL-A440	27.8786	4.5004	19.5006	1.9596	32.8371	4.7366	5.3784	9.0683	9.2348	27.5281	38.6656	0.5787	8.6351	22.9952	111.76	9.8427	0.0118	0.2044	4.6891	8.2963	15.0286	40.352	136.705	9.3268	23.272	89.6068	16.2518	0.7214	12.8574	0.4269	25.8221	17.6574	36.5887	21.5	32.705	33.5449	103.915	57.4317	63.4257	4.9692	74.5454	4.0612	4.454	27.8482	41.156	14.8776	12.7972	44.9731	35.5061
TCGA-LL-A442	20.3962	8.218	28.7846	2.1701	45.7009	6.5607	10.3525	4.9981	14.5328	40.6074	97.0842	0.7045	7.9282	38.2168	95.3779	18.7461	0	0.0551	7.9205	14.588	13.2172	29.3417	281.314	15.6007	45.0666	76.709	17.4454	0.5915	14.3974	0.3422	27.3303	35.2353	52.1722	33.2454	67.506	23.3682	119.681	56.2419	68.9626	4.8719	61.7557	4.4264	7.9821	39.9926	42.6367	15.8346	16.3933	58.3961	49.6733
TCGA-LL-A50Y	5.0045	10.2508	66.5947	2.663	96.2144	6.8399	6.0889	9.5522	10.174	114.962	75.6651	0.5351	23.2519	57.9446	287.254	19.9299	0	0.062	14.0753	25.5936	43.5607	28.4485	280.149	33.0075	102.407	183.96	13.9668	1.6125	21.1204	0.1819	57.2708	47.4402	95.3415	69.958	118.357	65.6275	258.233	216.605	148.854	8.9909	126.559	6.5563	8.1469	66.883	72.4551	39.3406	39.7221	115.285	130.355
TCGA-LL-A5YL	15.5365	10.9097	99.1143	2.352	57.3606	7.1512	6.9464	5.754	13.6934	40.6977	51.6017	0.8777	13.9581	75.8362	298.969	20.968	0	2.8822	4.1669	34.2663	37.3099	15.3857	226.163	32.1883	95.0319	143.25	9.326	1.7966	29.7223	0.0237	37.2031	24.923	39.0073	71.7631	103.799	87.4129	297.517	261.235	193.374	11.2222	77.3874	3.7736	10.3132	57.2066	84.1875	43.5616	45.7519	164.241	107.489
TCGA-LL-A5YM	7.0311	33.445	88.9643	1.1813	143.02	4.7915	4.8876	14.1486	16.5982	98.0698	130.583	2.3528	50.4637	171.785	636.12	20.9808	0	0	5.0495	31.2498	47.8161	17.6593	494.114	89.0114	96.4125	190.147	17.9014	3.1166	25.9698	0.1027	37.6193	30.9353	73.2154	82.8365	97.5646	135.347	315.399	492.503	243.708	21.609	275.348	5.3937	11.9844	100.648	203.706	38.536	95.9758	213.513	223.186
TCGA-LL-A5YN	11.2025	10.2199	42.3398	2.5273	56.1858	6.4019	3.2901	6.3545	24.0003	60.085	69.5444	0.8028	22.1963	52.597	398.429	16.2204	0.0315	6.0672	15.4802	13.4437	30.2708	32.9144	240.543	46.8722	57.7054	142.082	8.7187	1.1582	20.5734	0.1204	44.4624	25.1428	82.9692	61.4926	97.6465	97.2639	305.169	232.299	138.508	9.0606	150.911	3.4725	4.884	34.098	97.2263	44.3096	25.7379	126.959	131.892
TCGA-LL-A5YP	5.5612	8.3863	57.6385	4.265	40.7258	4.5942	4.7918	6.6223	10.7907	55.1384	48.6892	0.5722	12.0466	20.6879	107.121	10.6493	0.0058	0.796	9.7227	15.9208	13.3511	10.9787	161.988	17.7228	43.6829	84.781	19.8776	0.8102	23.2111	0.0687	26.5956	24.7482	64.8978	33.0965	50.1574	57.5805	170.999	117.828	71.0747	6.6458	116.584	4.4836	4.7891	41.7991	51.6938	17.0689	13.0684	42.0481	76.373
TCGA-LL-A6FP	7.4488	5.5313	153.126	2.583	118.553	6.3611	8.7147	5.573	19.933	56.9465	94.1319	1.3782	35.5494	53.9304	338.433	25.3675	0.0087	0.1561	4.7189	35.3445	47.081	28.2694	421.921	60.0887	141.85	211.078	14.4453	1.7201	37.9077	0.0064	43.0143	32.4192	100.801	67.769	118.174	108.619	573.3	227.192	205.553	9.5771	171.157	12.1869	10.7505	55.7159	92.9783	55.789	60.0565	217.359	164.718
TCGA-LL-A6FQ	1.4949	14.4957	88.091	1.7968	130.343	6.6616	4.4084	8.7512	19.1285	77.1712	96.0371	1.7608	46.4547	122.164	481.861	29.0669	0.0102	0.029	14.2233	26.8675	34.2015	45.8957	409.473	60.4186	128.083	220.416	13.2727	2.3779	24.6106	0.1128	57.6508	47.0359	104.346	67.5411	81.6999	171.639	482.968	292.527	242	14.2758	183.935	7.114	8.3177	64.8135	192.811	54.2206	56.1447	175.006	131.922
TCGA-LL-A73Z	12.7312	4.0783	44.4414	2.3902	74.6168	5.2855	6.4189	5.033	19.0232	69.3384	40.8069	1.2894	14.9845	29.1594	204.197	22.3318	0.0589	1.437	6.4203	16.4411	18.9326	16.1604	251.326	17.8408	60.2217	193.496	13.6132	1.1614	20.9251	0.2681	46.0865	40.9784	67.1727	64.4581	74.2241	111.03	297.901	165.572	127.344	7.6638	88.2628	6.7114	6.3729	54.8928	69.6971	60.3751	19.6819	69.0572	77.02
TCGA-LL-A7SZ	14.9765	15.7876	80.6447	2.7724	123.901	8.2793	3.4706	6.6456	22.4266	91.8353	56.1526	1.6056	15.4142	56.2721	409.939	17.7269	0	0.2243	11.6006	22.8948	114.464	48.242	333.004	77.7388	89.5649	173.94	10.312	2.5653	23.8109	0.0124	46.5938	41.0091	122.919	58.2133	117.183	221.042	419.172	306.24	118.348	12.6759	111.156	3.1693	10.1481	61.8967	211.968	56.1972	49.1038	152.777	131.603
TCGA-LL-A7T0	40.8755	10.8622	68.9441	2.0674	29.2153	8.1508	5.5555	4.8009	23.7984	75.7269	59.1719	0.8699	14.441	39.6299	189.985	11.3479	0.0062	1.4087	9.1479	18.6924	47.8934	44.8937	266.118	42.0853	93.0343	131.969	11.5732	1.1753	23.1568	0.0638	44.3396	20.8003	106.645	37.5039	87.0102	57.8264	212.739	125.416	111.959	8.8352	110.072	5.4093	6.4295	40.8496	52.896	17.3565	33.7311	109.313	193.224
TCGA-LL-A8F5	3.8973	9.8095	69.4968	1.6749	53.704	4.9289	4.5163	8.3223	5.9929	95.0222	48.0636	2.0384	25.3061	33.0587	305.77	13.3667	0.0244	1.0224	8.5117	21.4272	16.8435	20.3319	338.588	27.6651	214.858	162.669	24.5858	1.0064	18.8495	0.3498	52.0171	34.5955	92.391	81.0124	120.415	75.0767	437.231	215.566	126.273	6.4767	137.744	5.9425	5.1129	46.1058	142.285	72.4825	32.5979	80.6562	133.129
TCGA-LL-A9Q3	17.4009	8.9947	97.3977	9.2507	46.1525	7.9864	5.8778	6.6487	20.064	68.7165	76.7002	2.42	28.6889	96.4289	332.12	23.9478	0.0124	0.7908	9.8589	17.1867	38.0614	23.4901	329.763	39.1512	104.124	221.433	12.7355	1.5034	25.6797	0.3638	37.3152	44.6158	74.8913	70.464	58.1721	64.3253	316.812	299.622	169.28	19.1276	198.148	8.0821	9.9296	64.773	100.054	47.7814	32.2219	104.133	148.661
TCGA-LQ-A4E4	11.9874	5.9084	44.9684	2.0545	52.6708	3.5372	8.7142	5.4661	11.3382	53.8781	50.5524	0.6638	11.3118	29.4438	158.644	12.4097	0.0134	0.2467	2.4202	21.2894	11.1217	16.7043	239.192	19.1348	53.7297	88.6027	14.3511	1.2248	18.2568	0.0196	42.5539	17.3342	62.5574	34.6227	63.2482	29.6651	121.717	113.093	95.1417	5.3232	50.1278	8.6983	7.9153	17.4826	33.2911	20.4157	23.4183	76.2015	60.6218
TCGA-MS-A51U	9.4806	6.2142	25.6773	3.4074	45.6382	8.0644	9.1963	8.0774	13.9007	40.0483	68.2771	0.5654	6.6624	36.7932	134.086	13.23	0.0336	0.3497	5.7393	10.5788	16.6718	15.1982	252.867	15.058	27.8017	91.3845	20.3563	1.5895	12.5553	0.2073	46.6148	30.8787	26.9802	25.5334	49.047	28.5775	144.299	140.711	91.3746	4.1102	38.6751	6.8268	8.2264	27.7208	43.9674	22.6742	17.8768	53.7885	54.1569
TCGA-OK-A5Q2	18.8189	6.7037	35.3488	3.2797	55.2145	7.035	8.3869	9.1988	12.1708	40.7699	54.0631	0.5037	10.7249	30.8467	132.306	13.841	0.0159	1.0153	8.0824	14.4966	19.3983	21.779	252.923	15.4797	51.3545	88.1392	18.6489	0.9869	16.6854	0.5541	44.5788	24.0183	36.9239	37.7084	54.3189	30.0323	142.531	101.29	101.489	7.2259	56.7416	5.1252	8.1275	40.8742	43.8475	23.4064	16.8884	72.9277	51.5041
TCGA-OL-A5D8	22.3228	11.7653	39.0485	1.5454	75.7065	8.1979	3.6868	8.1292	17.6212	73.1474	74.1107	0.5354	11.3273	30.3519	159.338	18.445	0.011	0.1409	11.3101	12.7047	22.6405	34.1968	229.638	22.6039	58.353	95.4723	16.1745	1.4378	24.2229	1.3373	44.0757	31.7066	52.3315	20.5285	68.891	27.4539	122.564	100.353	95.1048	9.9223	82.9713	6.4198	3.4705	45.8	34.6681	20.1035	23.1186	79.1263	100.762
TCGA-OL-A5RU	13.3277	4.7798	27.7592	2.9505	62.032	8.5801	10.2863	6.928	15.8688	53.7831	58.2853	1.0759	12.7177	25.0122	126.959	16.9275	0.0299	0.8829	10.9059	14.867	19.4295	29.1245	293.497	18.164	43.695	103.331	21.4159	1.3555	20.4262	0.8788	52.3281	34.1983	49.7091	47.5151	65.2626	29.4924	162.613	103.527	96.7079	6.1603	71.8923	7.3058	10.2533	39.568	63.9897	28.1484	20.3325	74.3584	54.4793
TCGA-OL-A5RV	8.7743	6.2282	36.8155	3.2499	44.418	6.146	7.3687	8.3721	13.5617	46.876	60.6457	0.4659	9.6787	25.3199	99.3624	16.5036	0.0353	0.5118	7.3023	13.0807	16.1205	22.9115	220.716	15.5752	35.5724	88.3783	16.418	1.077	14.6991	0.1123	34.6046	22.8443	38.9726	29.0538	45.6006	22.8166	130.246	70.7227	70.8914	5.2499	51.9077	6.62	8.0388	26.8483	38.8306	21.1531	16.6547	72.3256	49.6209
TCGA-OL-A5RX	13.3266	3.6632	35.9837	2.7415	49.6356	6.9135	6.9947	8.7686	11.2787	48.4434	41.1661	0.5801	10.7565	27.4072	106.569	17.0814	0.0177	0.6528	7.2666	15.2004	14.452	21.7407	205.089	14.8462	40.0668	103.544	14.7331	0.8116	16.6537	0.104	48.3186	30.7403	34.5655	31.1062	50.7668	31.5802	144.935	87.6125	100.551	6.0077	60.1171	8.1126	7.9261	34.6184	51.3957	18.5967	17.4981	88.862	48.6431
TCGA-OL-A5RY	15.2046	7.3053	44.4131	1.7619	35.2326	5.9095	7.1624	3.2181	12.9781	65.7165	34.0882	0.5731	10.1068	30.8141	159.559	21.2147	0.0402	5.4809	11.6842	17.668	21.5744	26.209	217.589	17.1542	59.8086	213.712	20.526	0.9333	18.0351	0.0985	56.7075	31.7333	45.78	45.8831	78.8088	72.794	199.595	95.6822	131.656	10.1119	68.1151	3.582	5.519	53.0298	76.4681	31.722	20.2154	65.3828	70.8508
TCGA-OL-A5RZ	13.6161	2.3884	67.7621	1.387	44.6042	6.6026	6.5041	4.1775	8.5442	109.68	47.7594	0.9172	16.8633	38.5015	299.305	11.1749	0.0062	9.9287	10.3155	31.7113	32.6032	7.2726	328.298	29.0244	54.0724	64.9824	10.6304	1.5361	29.0959	0.2097	33.6205	60.8271	77.9279	49.724	95.2303	123.034	237.138	180.536	131.844	11.6595	131.208	4.8171	5.5248	22.1263	133.344	36.5734	35.582	112.747	161.513
TCGA-OL-A5S0	4.4725	3.7427	116.365	2.6244	70.227	6.3203	4.4677	3.5304	25.576	74.0186	44.1	0.8935	28.2187	39.2137	218.536	16.3506	0.0458	2.9816	19.6889	19.2312	21.6587	20.9628	248.647	22.8056	109.517	171.537	16.8046	1.1667	30.4175	0.0192	52.1114	34.6221	76.9111	110.174	83.2916	93.358	362.911	337.103	85.8098	13.0957	132.309	5.6638	5.7732	58.3758	83.7477	55.711	25.1822	67.3193	94.2775
TCGA-OL-A66H	15.5606	8.5033	40.0836	2.0186	59.3399	8.0606	7.4776	6.2745	17.4585	52.5631	63.1869	0.3551	14.3079	41.9757	145.591	16.6712	0	0	6.5872	17.1369	21.7367	37.8552	340.343	20.8539	65.8157	119.869	23.4839	1.4986	23.232	0.2685	47.3711	52.0504	90.2266	50.0351	72.1491	31.5829	138.813	94.6907	93.365	4.46	124.541	8.0563	6.886	51.9992	62.9661	22.9914	21.6711	81.7831	52.3177
TCGA-OL-A66J	9.0659	7.7406	36.9268	2.1059	63.4069	7.1989	7.6718	4.6815	17.4401	45.8098	67.0583	0.4398	10.5992	28.2433	166.424	16.9825	0	0.4507	7.6305	16.0496	23.6478	36.1393	212.405	22.1079	71.9712	102.059	17.7086	1.3111	20.4994	0.0432	56.7184	21.2493	58.4355	38.7737	76.635	39.2653	158.617	105.033	84.0755	6.0349	69.0539	7.6971	8.6556	56.4164	52.4328	25.7697	18.1993	60.8784	61.5011
TCGA-OL-A66K	10.7646	9.4847	54.7808	3.7563	40.5885	7.7396	8.2352	9.0283	15.1488	55.5368	61.2756	0.5315	12.5365	24.241	119.487	10.1682	0	9.9012	7.5138	12.269	12.9548	15.5074	155.789	15.7408	54.5395	126.846	18.8785	1.2888	19.6092	0.253	35.1823	24.9718	44.1124	40.7487	59.8129	22.9451	125.027	75.9324	75.7954	4.5279	66.8721	10.8014	7.583	34.4921	32.6722	17.6893	26.0759	58.2108	57.5195
TCGA-OL-A66L	11.6939	12.0029	91.0736	1.953	111.879	7.3136	3.9728	10.3424	13.9332	42.5892	56.0123	1.6797	29.4908	111.735	529.409	18.7771	0.0166	0.0731	10.7646	28.5045	54.4738	43.6531	262.596	49.0277	61.4474	134.695	10.2992	2.6414	25.7059	0.0243	51.5738	37.6484	72.5794	62.4477	89.6832	126.166	433.598	254.388	190.786	15.2189	116.8	5.2752	10.6436	38.0624	96.0266	46.015	52.043	155.597	155.446
TCGA-OL-A66N	7.9224	7.6584	81.8638	2.0108	63.378	6.8648	5.0933	9.9035	17.6335	28.2062	66.2847	1.5544	26.5737	68.3318	352.291	14.9934	0.0101	0.8724	8.1147	21.6425	32.9817	20.0774	249.626	29.4672	71.2938	132.033	10.1794	1.7851	30.189	0.074	38.5296	23.6608	49.1154	51.4747	60.788	80.503	307.267	169.008	143.997	14.5169	95.9755	7.583	9.3134	61.2616	79.2871	34.7827	36.3447	120.455	100.791
TCGA-OL-A66O	9.0892	20.4059	70.8146	1.8934	113.64	8.1709	5.3068	6.7089	24.4242	38.6532	72.8944	1.3083	26.8687	79.8394	400.905	13.5869	0.0134	0.0169	14.4726	24.4944	76.042	25.5502	427.269	54.2488	62.8199	102.401	10.3286	1.7577	26.2583	1.9226	52.7	51.841	84.8415	51.4753	118.57	89.6635	356.421	216.963	146.362	10.5366	201.129	7.0901	12.237	51.0968	119.957	35.7947	40.3063	171.497	141.682
TCGA-OL-A6VQ	9.5796	3.5538	28.2358	2.5894	40.8766	5.5437	8.9564	5.5339	12.4468	46.0383	43.2083	0.7899	7.3687	19.5524	81.7979	15.0083	0	0.5254	6.2126	12.0745	11.5918	15.7168	191.218	15.6308	26.0963	85.4049	19.2773	0.6309	16.1716	0.3184	37.0372	24.1293	32.6351	30.8568	37.7987	28.8551	137.969	72.3102	75.4537	5.4658	45.9165	5.2129	5.3975	24.299	28.0505	19.1841	12.4781	64.4952	54.4541
TCGA-OL-A6VR	11.8889	7.2582	37.1269	3.2862	73.0358	6.1462	7.4424	8.578	40.8257	56.6605	77.9636	0.8089	11.6675	38.3611	179.948	31.404	0.0084	0.1624	6.8233	18.9558	24.7272	27.6398	286.016	25.5604	56.7109	129.526	21.7173	1.5359	29.0942	1.1871	50.2908	35.2251	74.2338	42.0364	61.6486	45.7337	197.476	104.762	119.916	8.3251	84.9422	6.7699	8.7485	48.272	36.2589	24.4213	23.441	101.719	72.5653
TCGA-PE-A5DC	11.8899	20.8979	42.3774	1.5469	46.3722	9.706	6.9503	6.9049	15.628	81.739	70.8141	0.601	12.5242	48.1198	188.241	9.1314	0.0215	7.8924	9.4602	29.5856	45.8634	64.2128	218.659	30.0597	38.3567	120.186	19.5743	1.4579	28.9714	1.0192	43.7362	23.7124	78.8231	51.0785	45.1029	63.6252	220.571	156.54	139.096	8.2881	113.079	6.1086	3.8808	30.3396	49.6311	30.878	36.1763	105.825	89.5021
TCGA-PE-A5DD	19.0075	3.0841	31.2334	1.6208	54.0566	6.1025	5.3433	4.0385	10.6141	99.7587	71.9063	0.7273	15.4259	28.8124	206.072	16.635	0	1.2124	11.2391	11.3976	21.8712	20.7597	188.313	24.2901	57.7905	160.283	13.1351	0.7041	13.0462	0.0471	24.1073	15.9421	62.0938	43.519	79.4764	37.6938	232.063	190.538	129.683	4.3401	108.069	3.5503	5.8667	25.7393	44.746	32.4045	32.5131	116.046	102.624
TCGA-PE-A5DE	13.4532	4.4969	32.7788	2.093	53.628	5.2523	6.2066	4.6045	8.9851	85.9046	44.4868	0.4445	12.335	30.806	144.199	17.2986	0.0062	0.0408	5.8424	13.5502	21.7353	25.939	190.902	16.7206	37.9115	160.64	25.463	1.3192	17.0246	0.2626	41.7969	31.9435	56.3079	44.4934	72.0847	52.6258	207.408	138.176	152.521	6.6507	95.6246	5.7976	4.7912	50.8585	51.2621	33.1825	29.6605	91.6528	62.8235
TCGA-S3-A6ZF	45.4802	5.0424	34.7642	2.2397	35.2193	5.987	9.7431	6.0327	16.9888	61.6046	156.285	0.5967	11.0508	10.7279	75.9549	16.3286	0.0268	1.0526	6.2544	15.7268	17.1784	23.3619	314.974	26.1687	64.2528	131.748	30.228	0.5588	19.1714	0.4463	33.2934	25.3541	49.9679	58.5999	50.2602	70.2939	410.023	101.719	103.127	4.0299	96.8641	6.0275	6.3728	44.3058	31.6911	17.9803	27.0362	90.7184	33.2317
TCGA-S3-A6ZG	66.1109	8.7478	48.5148	4.8363	37.3172	8.8471	8.8713	5.6256	13.6387	39.3674	35.8545	0.6518	6.2491	18.5653	127.115	18.8334	0.0044	0.0335	2.9692	12.8561	30.0334	33.0575	222.174	19.0911	42.1636	86.5926	15.0406	0.9052	16.1273	0.013	35.7753	33.5408	29.1816	35.6295	43.7311	30.3802	166.825	83.1384	111.795	8.3759	52.7332	7.0422	5.3586	46.5427	28.2313	23.463	16.6283	80.4095	44.0334
TCGA-S3-A6ZH	98.5704	5.8399	62.2288	2.0943	43.2674	3.4221	8.8671	8.1864	16.5779	71.3	74.7739	1.5186	14.2749	14.314	126.027	22.2253	0.0084	2.355	3.8875	17.3057	73.427	39.2927	286.366	37.8609	44.0749	133.67	29.4258	1.0028	22.9974	2.6295	45.5494	29.1466	51.5769	68.7215	56.6979	57.2001	252.584	193.355	132.557	5.9057	91.4812	10.122	7.5939	72.2047	96.7826	34.4088	27.6596	93.0837	61.1807
TCGA-S3-AA0Z	5.3664	5.0603	40.8757	3.563	37.2243	8.5636	6.841	4.635	13.3453	96.9146	45.5895	0.4658	4.5899	16.6572	492.955	9.1896	0	0.3797	6.6153	8.1046	9.6364	23.5969	203.157	14.5868	72.9937	85.7497	28.1105	0.7174	10.8402	0.2518	35.7978	25.743	37.1969	36.9288	65.8541	31.3378	115.357	75.9243	77.784	6.3073	37.8016	2.1825	3.7166	40.774	20.8771	28.02	7.7237	50.5663	52.2056
TCGA-S3-AA11	14.9024	5.7359	29.9928	3.5955	34.8714	4.8425	10.118	8.5892	17.3296	54.2619	53.9303	1.3582	11.5341	27.9761	109.603	18.4946	0.0065	0.086	9.3672	13.0962	18.6988	9.4833	257.436	24.1755	50.0658	98.8461	18.6158	1.0056	17.4978	1.4496	46.5341	27.095	52.1446	41.2619	62.9139	33.839	163.769	92.8436	96.5064	6.8035	65.2515	6.7223	10.0368	45.5333	56.218	25.0447	17.5106	79.2063	59.9766
TCGA-S3-AA12	5.4223	8.1551	59.6671	2.9784	68.5803	9.3242	10.1482	9.5532	16.5399	44.874	77.1083	1.1276	9.9154	32.7898	190.404	24.5511	0	0.0066	14.5792	14.6453	25.377	14.6404	276.43	31.4622	72.447	109.651	27.7402	1.2743	22.7286	0	48.8975	24.8002	54.9845	39.1521	96.408	29.6562	209.471	95.0305	107.283	6.5797	59.908	7.876	11.246	69.0165	29.2131	26.7791	21.7087	118.784	65.4184
TCGA-S3-AA14	23.4138	6.4217	25.2261	2.3707	55.9975	8.0632	5.2047	8.2821	15.0359	43.4156	43.1606	0.8512	6.5228	16.6441	78.9878	12.2535	0.0134	0.0316	8.0465	10.1153	15.0584	11.251	216.12	18.6436	21.1181	84.1577	21.2518	0.8257	13.2266	0.0393	41.8132	23.9977	46.7428	22.7356	48.7643	31.2502	138.048	67.0334	75.2888	5.9446	57.032	2.7855	3.498	32.5176	24.2764	22.8172	15.1487	56.7212	51.3069
TCGA-S3-AA17	26.8961	8.9039	28.3	2.254	28.4138	6.1914	7.9965	5.7851	11.0176	46.785	58.9161	1.2967	9.4691	29.6259	137.864	8.7406	0.0057	0.0214	7.6418	13.1652	22.3967	31.4828	280.793	21.2456	30.8655	90.7479	18.472	0.9442	15.8682	0.2742	41.7271	21.0536	52.0298	37.4477	57.0409	77.711	175.719	93.3087	67.0947	6.8574	79.5322	3.0378	7.4136	31.3737	34.3098	27.1476	17.9373	90.071	65.5249
TCGA-UL-AAZ6	18.0034	8.9315	87.7198	1.6209	65.2397	7.3056	4.9577	5.378	11.6063	120.36	88.5264	1.5951	15.5804	40.3256	250.667	12.4129	0.0091	0.55	9.2711	14.6958	35.0448	19.6037	281.703	64.661	110.378	163.216	14.028	1.0338	32.9745	1.1475	31.5045	46.4966	71.636	57.2063	90.5848	152.535	346.618	130.397	145.74	13.9722	93.601	4.8267	4.4651	35.7337	111.215	49.4527	30.3793	117.478	118.622
TCGA-V7-A7HQ	4.581	29.7246	133.921	2.3983	130.346	11.6447	3.7648	11.9641	26.1241	105.692	109.446	4.157	35.3224	121.287	519.252	15.2664	0.0268	2.2342	20.3943	25.6334	85.6792	36.137	265.403	111.094	122.774	208.411	11.3686	1.9168	23.3641	0.1281	38.3456	40.626	169.797	67.695	121.729	139.877	400.092	283.226	160.07	23.8237	182.884	4.992	12.4853	40.4999	92.5596	43.7411	56.4707	137.568	231.871
TCGA-W8-A86G	9.3835	11.7681	28.8236	1.3048	41.6935	6.8135	4.4317	8.9112	9.8516	50.2846	46.5575	1.0423	9.8452	38.0256	147.837	12.918	0.1957	0.4299	7.6682	17.8471	17.9441	14.7576	148.592	16.3119	39.9726	97.364	12.9137	1.1757	18.3681	0.2503	35.3825	21.954	37.2289	32.0611	56.3537	47.1256	158.156	112.436	125.122	8.838	74.7772	8.5408	8.5973	31.3619	50.1993	22.4181	22.6027	86.2349	73.8897
TCGA-WT-AB41	8.0395	9.1879	56.0058	1.4462	77.6495	10.5214	4.0968	6.9406	13.0574	45.1597	98.0702	3.261	25.1361	64.1783	515.659	9.8549	0.0093	0.5569	6.6295	14.8316	35.8776	29.558	212.655	67.7971	126.427	418.507	6.4493	0.8997	29.5436	0.5902	41.2795	23.7667	68.7174	67.0202	118.806	140.034	369.083	334.566	120.854	15.5761	187.218	4.7317	8.6837	74.6443	152.327	49.8962	22.0875	191.077	155.415
TCGA-WT-AB44	18.6424	2.445	34.3749	1.9845	43.6936	6.9818	3.7677	4.6895	5.6201	63.2516	35.4908	2.2529	15.8299	42.6227	136.113	25.7032	0	0.3024	9.9467	16.8705	20.6421	16.3834	112.676	64.0348	55.0835	141.394	8.7421	0.381	17.3866	0.0261	17.5315	13.0435	36.6329	38.3921	65.452	51.1913	232.877	195.891	129.847	10.359	182.265	6.8969	6.2043	39.5044	72.4449	26.2832	29.6373	139.177	123.193
TCGA-XX-A899	17.8443	8.8558	26.1937	2.9156	45.4331	6.4024	7.8923	5.9045	12.5168	34.2514	39.2652	0.796	8.2358	23.3436	79.7593	10.7283	0.0156	0.1765	8.134	11.1451	13.047	22.5808	211.857	14.6049	39.5418	89.3522	19.8557	0.9059	12.9314	0.2056	35.9934	23.6867	28.9895	29.2409	38.1829	39.8138	123.454	75.6048	82.2491	5.697	58.7591	5.4393	6.1613	33.742	35.3656	20.1765	13.8298	60.0432	53.1023
TCGA-XX-A89A	77.3398	3.6467	26.593	2.0704	34.87	6.1368	5.8921	4.2741	10.5891	36.6119	38.0722	0.8307	7.4952	17.3889	66.893	9.6148	0.017	0.5581	5.3497	13.816	9.8257	20.5741	213.549	16.2644	41.4432	95.654	13.4325	0.7629	16.2724	0.2333	102.078	17.9134	99.9536	32.6325	46.6593	33.5402	135.159	82.9675	84.9656	4.3602	70.4048	4.4271	4.6199	26.3572	33.69	21.5103	13.6787	57.0596	46.1984
TCGA-Z7-A8R5	5.6489	5.4922	62.084	2.3541	66.0631	7.1722	4.3578	7.4314	13.1429	75.2142	42.8975	1.6687	23.3358	56.2573	244.453	18.9044	0.0218	0.5165	10.8513	27.4421	26.9308	16.0469	198.953	48.5284	78.551	177.761	10.775	1.0589	22.8164	0.1604	46.6276	29.2433	65.2616	58.5563	79.6193	116.021	351.46	208.074	189.325	16.971	129.664	6.1315	6.6515	48.8667	114.503	49.5148	29.9223	153.24	102.533
TCGA-Z7-A8R6	36.0632	6.0111	66.0474	1.8414	65.3235	6.1936	7.5718	6.417	18.959	77.7635	54.5436	1.2018	9.3263	38.2673	160.09	23.8827	0.0048	0.0732	6.2169	17.5347	41.6786	22.5065	226.962	30.6921	53.4998	116.645	18.8998	0.9824	19.4165	0.0924	64.7784	42.491	55.8054	43.7486	89.4811	60.3595	142.143	112.383	111.224	7.9769	81.2582	4.7229	6.9049	37.1547	34.2158	24.2383	24.7817	80.8442	83.1069
[truncated: 59 more columns]
